# Supplementary material for: ﻿A taxonomic synopsis and identification key to the genera of the Myaptex group (Diptera, Asilidae, Asilinae), with description of a remarkable new genus and three new species from the South American Chaco
Source: Zookeys. 2025 Mar 20;1232:311–41. doi: 10.3897/zookeys.1232.142494 (PMC11950825; doi:10.3897/zookeys.1232.142494)
Supplement: XML Treatment for Apulvillasilus [file zookeys.1232.142494-treatment1.xml]

<!DOCTYPE tp:taxon-treatment
  PUBLIC "-//TaxonX//DTD Taxonomic Treatment Publishing DTD v0 20100105//EN" "tax-treatment-NSO.dtd">
<tp:taxon-treatment xmlns:tp="http://www.plazi.org/taxpub"><tp:treatment-meta><kwd-group><label>Taxon classification</label><kwd>
                <named-content content-type="kingdom">Animalia</named-content>
              </kwd><kwd>
                <named-content content-type="order">Diptera</named-content>
              </kwd><kwd>
                <named-content content-type="family">Asilidae</named-content>
              </kwd></kwd-group><mixed-citation publication-type="journal"><person-group><name><surname>Soares</surname><given-names>Matheus M. M.</given-names></name><name><surname>Camargo</surname><given-names>Alexssandro</given-names></name><name><surname>Lamas</surname><given-names>Carlos J. E.</given-names></name></person-group><article-title>﻿A taxonomic synopsis and identification key to the genera of the <italic><tp:taxon-name><tp:taxon-name-part taxon-name-part-type="genus" reg="Myaptex">Myaptex</tp:taxon-name-part></tp:taxon-name></italic> group (<tp:taxon-name><tp:taxon-name-part taxon-name-part-type="order">Diptera</tp:taxon-name-part></tp:taxon-name>, <tp:taxon-name><tp:taxon-name-part taxon-name-part-type="family">Asilidae</tp:taxon-name-part></tp:taxon-name>, <tp:taxon-name><tp:taxon-name-part taxon-name-part-type="subfamily">Asilinae</tp:taxon-name-part></tp:taxon-name>), with description of a remarkable new genus and three new species from the South American Chaco</article-title><source>Zookeys</source><day>20</day><month>03</month><year>2025</year><volume>1232</volume><fpage>311</fpage><lpage>341</lpage><pub-id pub-id-type="doi">10.3897/zookeys.1232.142494</pub-id></mixed-citation></tp:treatment-meta><tp:nomenclature><label>﻿</label><tp:taxon-name>
              <object-id xmlns:xlink="http://www.w3.org/1999/xlink" content-type="arpha" xlink:type="simple">638FC03E-BE68-5F93-B410-DDBE15DC16CD</object-id>
              <tp:taxon-name-part taxon-name-part-type="genus" reg="Apulvillasilus">Apulvillasilus</tp:taxon-name-part>
            </tp:taxon-name><tp:taxon-authority>Camargo, Vieira &amp; Fisher</tp:taxon-authority><tp:nomenclature-citation-list><tp:nomenclature-citation><tp:taxon-name>
                  <tp:taxon-name-part taxon-name-part-type="genus" reg="Apulvillasilus">Apulvillasilus</tp:taxon-name-part>
                </tp:taxon-name><comment>Camargo, Vieira &amp; Fisher, 2022. Type species: <tp:taxon-name><tp:taxon-name-part taxon-name-part-type="genus" reg="Apulvillasilus">Apulvillasilus</tp:taxon-name-part><tp:taxon-name-part taxon-name-part-type="species" reg="boharti">boharti</tp:taxon-name-part></tp:taxon-name> Camargo, Vieira &amp; Fisher, 2022 (original designation). Type locality: Argentina, Catamarca Province, Belén.</comment></tp:nomenclature-citation></tp:nomenclature-citation-list></tp:nomenclature><tp:treatment-sec sec-type="remarks" id="SECID0E5MAE"><title>Remarks.</title><p>The monotypic genus <italic><tp:taxon-name><tp:taxon-name-part taxon-name-part-type="genus" reg="Apulvillasilus">Apulvillasilus</tp:taxon-name-part></tp:taxon-name></italic> was recently described and illustrated from Argentina. The genus shares with <italic><tp:taxon-name><tp:taxon-name-part taxon-name-part-type="genus" reg="Atractocoma">Atractocoma</tp:taxon-name-part></tp:taxon-name></italic> Artigas the body covered with abundant squamiform-fusiform setae but can be easily differentiated by the frons with divergent slopes and the legs lacking empodium and pulvillus (a unique condition among the <italic><tp:taxon-name><tp:taxon-name-part taxon-name-part-type="genus" reg="Myaptex">Myaptex</tp:taxon-name-part></tp:taxon-name></italic> group).</p></tp:treatment-sec><tp:treatment-sec sec-type="distribution" id="SECID0EZNAE"><title>Distribution.</title><p>Argentina.</p></tp:treatment-sec></tp:taxon-treatment>
