# Supplementary material for: ﻿A taxonomic synopsis and identification key to the genera of the Myaptex group (Diptera, Asilidae, Asilinae), with description of a remarkable new genus and three new species from the South American Chaco
Source: Zookeys. 2025 Mar 20;1232:311–41. doi: 10.3897/zookeys.1232.142494 (PMC11950825; doi:10.3897/zookeys.1232.142494)
Supplement: XML Treatment for Atractocoma [file zookeys.1232.142494-treatment2.xml]

<!DOCTYPE tp:taxon-treatment
  PUBLIC "-//TaxonX//DTD Taxonomic Treatment Publishing DTD v0 20100105//EN" "tax-treatment-NSO.dtd">
<tp:taxon-treatment xmlns:tp="http://www.plazi.org/taxpub"><tp:treatment-meta><kwd-group><label>Taxon classification</label><kwd>
                <named-content content-type="kingdom">Animalia</named-content>
              </kwd><kwd>
                <named-content content-type="order">Diptera</named-content>
              </kwd><kwd>
                <named-content content-type="family">Asilidae</named-content>
              </kwd></kwd-group><mixed-citation publication-type="journal"><person-group><name><surname>Soares</surname><given-names>Matheus M. M.</given-names></name><name><surname>Camargo</surname><given-names>Alexssandro</given-names></name><name><surname>Lamas</surname><given-names>Carlos J. E.</given-names></name></person-group><article-title>﻿A taxonomic synopsis and identification key to the genera of the <italic><tp:taxon-name><tp:taxon-name-part taxon-name-part-type="genus" reg="Myaptex">Myaptex</tp:taxon-name-part></tp:taxon-name></italic> group (<tp:taxon-name><tp:taxon-name-part taxon-name-part-type="order">Diptera</tp:taxon-name-part></tp:taxon-name>, <tp:taxon-name><tp:taxon-name-part taxon-name-part-type="family">Asilidae</tp:taxon-name-part></tp:taxon-name>, <tp:taxon-name><tp:taxon-name-part taxon-name-part-type="subfamily">Asilinae</tp:taxon-name-part></tp:taxon-name>), with description of a remarkable new genus and three new species from the South American Chaco</article-title><source>Zookeys</source><day>20</day><month>03</month><year>2025</year><volume>1232</volume><fpage>311</fpage><lpage>341</lpage><pub-id pub-id-type="doi">10.3897/zookeys.1232.142494</pub-id></mixed-citation></tp:treatment-meta><tp:nomenclature><label>﻿</label><tp:taxon-name>
              <object-id xmlns:xlink="http://www.w3.org/1999/xlink" content-type="arpha" xlink:type="simple">C25A0E6A-72B8-5415-A4C4-CE78645FDD09</object-id>
              <tp:taxon-name-part taxon-name-part-type="genus" reg="Atractocoma">Atractocoma</tp:taxon-name-part>
            </tp:taxon-name><tp:taxon-authority>Artigas</tp:taxon-authority><xref ref-type="fig" rid="F1">Fig. 1</xref><tp:nomenclature-citation-list><tp:nomenclature-citation><tp:taxon-name>
                  <tp:taxon-name-part taxon-name-part-type="genus" reg="Atractocoma">Atractocoma</tp:taxon-name-part>
                </tp:taxon-name><comment>Artigas, 1970. Type species: <tp:taxon-name><tp:taxon-name-part taxon-name-part-type="genus" reg="Atractocoma">Atractocoma</tp:taxon-name-part><tp:taxon-name-part taxon-name-part-type="species" reg="nivosa">nivosa</tp:taxon-name-part></tp:taxon-name> Artigas, 1970 (original designation). Type locality: Chile, Aysén.</comment></tp:nomenclature-citation></tp:nomenclature-citation-list></tp:nomenclature><tp:treatment-sec sec-type="remarks" id="SECID0EYPAE"><title>Remarks.</title><p>The monotypic genus <italic><tp:taxon-name><tp:taxon-name-part taxon-name-part-type="genus" reg="Atractocoma">Atractocoma</tp:taxon-name-part></tp:taxon-name></italic> is known only from Chile. It shares with <italic><tp:taxon-name><tp:taxon-name-part taxon-name-part-type="genus" reg="Apulvillasilus">Apulvillasilus</tp:taxon-name-part></tp:taxon-name></italic> the body covered with abundant squamiform-fusiform setae (as mentioned above) (Fig. <xref ref-type="fig" rid="F1">1A, B</xref>) but can be easily differentiated by the dense mystax, occupying almost the entirely face (Fig. <xref ref-type="fig" rid="F1">1C, D</xref>); scutum lacking distinct rows of acrostichal setae and anterior dorsocentral setae absent (Fig. <xref ref-type="fig" rid="F1">1A, B</xref>); scutellum with three pairs of apical macrosetae and dorsally covered with long and abundant white setae; tergites 2–6 in dorsal view with V-shaped pattern formed by squamiform-fusiform setae (Fig. <xref ref-type="fig" rid="F1">1B</xref>) and sternites lacking macrosetae (Fig. <xref ref-type="fig" rid="F1">1E</xref>).</p><fig id="F1" position="float" orientation="portrait"><object-id xmlns:xlink="http://www.w3.org/1999/xlink" content-type="doi" xlink:type="simple">10.3897/zookeys.1232.142494.figure1</object-id><object-id xmlns:xlink="http://www.w3.org/1999/xlink" content-type="arpha" xlink:type="simple">D8324D64-8B4D-5ADC-9706-301AFE2324A4</object-id><label>Figure 1.</label><caption><p><italic><tp:taxon-name><tp:taxon-name-part taxon-name-part-type="genus" reg="Atractocoma">Atractocoma</tp:taxon-name-part><tp:taxon-name-part taxon-name-part-type="species" reg="nivosa">nivosa</tp:taxon-name-part></tp:taxon-name></italic> Artigas, 1970 (identified male from Chile) <bold>A, B</bold> habitus lateral and dorsal, respectively <bold>C</bold> head and thorax, lateral view <bold>D</bold> head, anterior view <bold>E</bold> abdomen, ventral view <bold>F</bold> terminalia, lateral view.</p></caption><graphic xmlns:xlink="http://www.w3.org/1999/xlink" xlink:href="zookeys-1232-311_article-142494__-g001.jpg" position="float" orientation="portrait" xlink:type="simple" id="oo_1286735.jpg"><uri content-type="original_file" xlink:type="simple">https://binary.pensoft.net/fig/1286735</uri></graphic></fig></tp:treatment-sec><tp:treatment-sec sec-type="material" id="SECID0ECSAE"><title>Examined material.</title><p>Chile, Chico, Lag. Buenos Aires, Aysen, CHILE, 24–31.xii.1960, Pena (1 ♂, 1 ♀, <named-content xmlns:xlink="http://www.w3.org/1999/xlink" content-type="dwc:institutional_code" xlink:title="Museu de Zoologia da Universidade de São Paulo" xlink:href="http://grbio.org/institution/museu-de-zoologia-da-universidade-de-sao-paulo" xlink:type="simple">MZUSP</named-content>).</p></tp:treatment-sec><tp:treatment-sec sec-type="distribution" id="SECID0ENSAE"><title>Distribution.</title><p>Chile.</p></tp:treatment-sec></tp:taxon-treatment>
