# Supplementary material for: ﻿A taxonomic synopsis and identification key to the genera of the Myaptex group (Diptera, Asilidae, Asilinae), with description of a remarkable new genus and three new species from the South American Chaco
Source: Zookeys. 2025 Mar 20;1232:311–41. doi: 10.3897/zookeys.1232.142494 (PMC11950825; doi:10.3897/zookeys.1232.142494)
Supplement: XML Treatment for Cardiasilus [file zookeys.1232.142494-treatment3.xml]

<!DOCTYPE tp:taxon-treatment
  PUBLIC "-//TaxonX//DTD Taxonomic Treatment Publishing DTD v0 20100105//EN" "tax-treatment-NSO.dtd">
<tp:taxon-treatment xmlns:tp="http://www.plazi.org/taxpub"><tp:treatment-meta><kwd-group><label>Taxon classification</label><kwd>
                <named-content content-type="kingdom">Animalia</named-content>
              </kwd><kwd>
                <named-content content-type="order">Diptera</named-content>
              </kwd><kwd>
                <named-content content-type="family">Asilidae</named-content>
              </kwd></kwd-group><mixed-citation publication-type="journal"><person-group><name><surname>Soares</surname><given-names>Matheus M. M.</given-names></name><name><surname>Camargo</surname><given-names>Alexssandro</given-names></name><name><surname>Lamas</surname><given-names>Carlos J. E.</given-names></name></person-group><article-title>﻿A taxonomic synopsis and identification key to the genera of the <italic><tp:taxon-name><tp:taxon-name-part taxon-name-part-type="genus" reg="Myaptex">Myaptex</tp:taxon-name-part></tp:taxon-name></italic> group (<tp:taxon-name><tp:taxon-name-part taxon-name-part-type="order">Diptera</tp:taxon-name-part></tp:taxon-name>, <tp:taxon-name><tp:taxon-name-part taxon-name-part-type="family">Asilidae</tp:taxon-name-part></tp:taxon-name>, <tp:taxon-name><tp:taxon-name-part taxon-name-part-type="subfamily">Asilinae</tp:taxon-name-part></tp:taxon-name>), with description of a remarkable new genus and three new species from the South American Chaco</article-title><source>Zookeys</source><day>20</day><month>03</month><year>2025</year><volume>1232</volume><fpage>311</fpage><lpage>341</lpage><pub-id pub-id-type="doi">10.3897/zookeys.1232.142494</pub-id></mixed-citation></tp:treatment-meta><tp:nomenclature><label>﻿</label><tp:taxon-name>
              <object-id xmlns:xlink="http://www.w3.org/1999/xlink" content-type="arpha" xlink:type="simple">3FC0DF61-0E4E-5559-89AC-AE111A6F0E03</object-id>
              <tp:taxon-name-part taxon-name-part-type="genus" reg="Cardiasilus">Cardiasilus</tp:taxon-name-part>
              <object-id xmlns:xlink="http://www.w3.org/1999/xlink" content-type="zoobank" xlink:type="simple">https://zoobank.org/CC0B7CD3-B621-45A9-8B0A-1852110EE91C</object-id>
            </tp:taxon-name><tp:taxon-status xmlns:xlink="http://www.w3.org/1999/xlink" xlink:type="simple">gen. nov.</tp:taxon-status><xref ref-type="fig" rid="F2">Figs 2</xref><xref ref-type="fig" rid="F3">, 3</xref><xref ref-type="fig" rid="F4">, 4</xref><xref ref-type="fig" rid="F5">, 5</xref><xref ref-type="fig" rid="F6">, 6</xref><xref ref-type="fig" rid="F7">, 7</xref><xref ref-type="fig" rid="F8">, 8</xref><xref ref-type="fig" rid="F9">, 9</xref><xref ref-type="fig" rid="F10">, 10</xref><xref ref-type="fig" rid="F11">, 11</xref><xref ref-type="fig" rid="F19">, 19</xref></tp:nomenclature><tp:treatment-sec sec-type="type species" id="SECID0EDVAE"><title>Type species.</title><p><italic><tp:taxon-name><tp:taxon-name-part taxon-name-part-type="genus" reg="Cardiasilus">Cardiasilus</tp:taxon-name-part><tp:taxon-name-part taxon-name-part-type="species" reg="aysu">aysu</tp:taxon-name-part></tp:taxon-name></italic> sp. nov. by present designation.</p></tp:treatment-sec><tp:treatment-sec sec-type="etymology" id="SECID0EUVAE"><title>Etymology.</title><p>From the Greek feminine word <italic>kardia</italic> = heart + <italic>asilus</italic> = common epithet of robber flies. The name refers to the distinct inflated epandria, somewhat heart ideogram-shaped in dorsal view. The gender is masculine.</p></tp:treatment-sec><tp:treatment-sec sec-type="diagnosis" id="SECID0E5VAE"><title>Diagnosis.</title><p><bold><italic>Head</italic>.</bold> Antenna ~ 3/4 as long as eye height (Fig. <xref ref-type="fig" rid="F2">2A</xref>). Scape and pedicel subequally long (Fig. <xref ref-type="fig" rid="F2">2E</xref>). Postpedicel lanceolate, laterally compressed and slightly tapering towards apex, about as long as scape and pedicel combined (Fig. <xref ref-type="fig" rid="F2">2E</xref>). Stylus slightly longer than postpedicel, composed of two elements (Fig. <xref ref-type="fig" rid="F2">2E</xref>). Face wide, slightly narrowing at antennal level and slightly gibbous at lower 1/3, mystax restricted to gibbosity (Fig. <xref ref-type="fig" rid="F2">2D</xref>). Frons with parallel slopes, slightly concave at antennal level, twice wider than higher (Fig. <xref ref-type="fig" rid="F2">2D</xref>). Palpus one-segmented, short, ~ 1/5 length of proboscis. Proboscis ~ 3.5/5 as long as eye height (Fig. <xref ref-type="fig" rid="F2">2C</xref>). <bold><italic>Thorax</italic></bold>. Acrostichal setae indistinct (Fig. <xref ref-type="fig" rid="F2">2C</xref>). Anterior dorsocentral macrosetae absent, scutum with three to four pairs of posterior dorsocentral macrosetae (Fig. <xref ref-type="fig" rid="F2">2C</xref>). Scutellum tumid with pair of marginal macrosetae (Fig. <xref ref-type="fig" rid="F2">2B</xref>). Anatergite bare. Postmetacoxal area membranous. <bold><italic>Legs.</italic></bold> Femora swollen. <bold><italic>Wing.</italic></bold> Distinctly shorter than abdomen, with bifurcation of veins <italic>R<sub>4</sub></italic> and <italic>R<sub>5</sub></italic> placed before apex of discal cell by approx. length of <italic>r-m</italic> cross vein (Fig. <xref ref-type="fig" rid="F2">2G</xref>). Distance between apex of veins <italic>R<sub>4</sub></italic> and <italic>R<sub>5</sub></italic> ~ 1.5–2× longer than distance between apex of veins <italic>R<sub>5</sub></italic> and <italic>M<sub>1</sub></italic> (Fig. <xref ref-type="fig" rid="F2">2G</xref>). Cells <italic>m<sub>3</sub></italic> and <italic>cua</italic> closed and petiolate before wing margin (Fig. <xref ref-type="fig" rid="F2">2G</xref>). <bold><italic>Abdomen</italic></bold>. Abdominal sternites 2–6 with two to three pairs of pale yellow macrosetae mid-laterally (Figs <xref ref-type="fig" rid="F2">2H</xref>, <xref ref-type="fig" rid="F6">6E</xref>, <xref ref-type="fig" rid="F9">9E</xref>). Sternite 8 with mid-posterior digitiform projection almost as long as sternite 8 length (Figs <xref ref-type="fig" rid="F3">3E</xref>, <xref ref-type="fig" rid="F7">7E</xref>, <xref ref-type="fig" rid="F10">10E</xref>). <bold><italic>Terminalia</italic></bold>. Epandria inflated laterally and posteriorly, resembling the ideogram of heart in dorsal view. Phallus long and thin, longer than length of hypandrium plus gonocoxite, divided into two prongs along its entire length (i.e., Fig. <xref ref-type="fig" rid="F3">3A–C, F–I</xref>).</p><fig id="F2" position="float" orientation="portrait"><object-id xmlns:xlink="http://www.w3.org/1999/xlink" content-type="doi" xlink:type="simple">10.3897/zookeys.1232.142494.figure2</object-id><object-id xmlns:xlink="http://www.w3.org/1999/xlink" content-type="arpha" xlink:type="simple">6D757D7A-B81D-5396-80E6-6CA382B23FA8</object-id><label>Figure 2.</label><caption><p><italic><tp:taxon-name><tp:taxon-name-part taxon-name-part-type="genus" reg="Cardiasilus">Cardiasilus</tp:taxon-name-part><tp:taxon-name-part taxon-name-part-type="species" reg="aysu">aysu</tp:taxon-name-part></tp:taxon-name></italic> sp. nov. (male holotype) <bold>A, B</bold> habitus lateral and dorsal, respectively <bold>C</bold> head and thorax, lateral view <bold>D</bold> head, anterior view <bold>E, F</bold> antenna, lateral and dorsal views, respectively <bold>G</bold> wing <bold>H</bold> abdomen, ventral view. Abbreviations: <italic>d</italic> = discal cell; <italic>m3</italic> = third medial cell; <italic>r1</italic> = first radial cell; <italic>r2+3</italic> = second + third radial cell; <italic>R2+3</italic> = second branch of radius; <italic>R4</italic> = upper branch of third branch of radius; <italic>R5</italic> = lower branch of third branch of radius.</p></caption><graphic xmlns:xlink="http://www.w3.org/1999/xlink" xlink:href="zookeys-1232-311_article-142494__-g002.jpg" position="float" orientation="portrait" xlink:type="simple" id="oo_1286736.jpg"><uri content-type="original_file" xlink:type="simple">https://binary.pensoft.net/fig/1286736</uri></graphic></fig><fig id="F3" position="float" orientation="portrait"><object-id xmlns:xlink="http://www.w3.org/1999/xlink" content-type="doi" xlink:type="simple">10.3897/zookeys.1232.142494.figure3</object-id><object-id xmlns:xlink="http://www.w3.org/1999/xlink" content-type="arpha" xlink:type="simple">446AC9E5-E159-5984-9DFF-A44FF6116E88</object-id><label>Figure 3.</label><caption><p><italic><tp:taxon-name><tp:taxon-name-part taxon-name-part-type="genus" reg="Cardiasilus">Cardiasilus</tp:taxon-name-part><tp:taxon-name-part taxon-name-part-type="species" reg="aysu">aysu</tp:taxon-name-part></tp:taxon-name></italic> sp. nov. (<bold>A–C</bold> male holotype <bold>D–I</bold> male paratype) <bold>A–C</bold> terminalia in dorsal, lateral, and ventral views, respectively <bold>D</bold> tergite 8 <bold>E</bold> sternite 8 <bold>F, G</bold> dissected terminalia in dorsal and ventral views, respectively <bold>H, I</bold> dissected terminalia without inner appendages in dorsal and ventral views, respectively. Abbreviations: cerc = cercus; epand = epandrium; goncx = gonocoxite; sbepand scl = subepandrial sclerite; st 8 = sternite 8; vp epand = ventral process of epandrium.</p></caption><graphic xmlns:xlink="http://www.w3.org/1999/xlink" xlink:href="zookeys-1232-311_article-142494__-g003.jpg" position="float" orientation="portrait" xlink:type="simple" id="oo_1286737.jpg"><uri content-type="original_file" xlink:type="simple">https://binary.pensoft.net/fig/1286737</uri></graphic></fig></tp:treatment-sec><tp:treatment-sec sec-type="remarks" id="SECID0EA4AE"><title>Remarks.</title><p><italic><tp:taxon-name><tp:taxon-name-part taxon-name-part-type="genus" reg="Cardiasilus">Cardiasilus</tp:taxon-name-part></tp:taxon-name></italic> gen. nov. is similar to <italic><tp:taxon-name><tp:taxon-name-part taxon-name-part-type="genus" reg="Myaptex">Myaptex</tp:taxon-name-part></tp:taxon-name></italic> Hull by the inflated male epandria (Fig. <xref ref-type="fig" rid="F14">14A–D</xref>), but can be easily distinguished by the following set of characters: postpedicel lanceolate, approx. as long as length of scape and pedicel combined (Fig. <xref ref-type="fig" rid="F2">2E, F</xref>); face slightly gibbous at lower 1/3 (Fig. <xref ref-type="fig" rid="F2">2C</xref>); scutum lacking distinct rows of acrostichal setae; anterior dorsocentral setae absent; femora mostly covered with short black setae (Fig. <xref ref-type="fig" rid="F2">2C</xref>); male sternite 8 with a long digitiform projection at posterior margin (Figs <xref ref-type="fig" rid="F2">2H</xref>, <xref ref-type="fig" rid="F3">3C, E</xref>); gonocoxite L-shaped, with rounded apex and covering the gonostylus versus postpedicel oval, shorter than scape and pedicel combined (Fig. <xref ref-type="fig" rid="F13">13C</xref>); face distinctly gibbous at lower 2/3 (Fig. <xref ref-type="fig" rid="F13">13C</xref>); scutum with two distinct rows of acrostichal setae (Fig. <xref ref-type="fig" rid="F13">13A, C</xref>); three to four pairs of anterior dorsocentral macrosetae; femora mostly covered with long vestiture of white setae (Fig. <xref ref-type="fig" rid="F13">13A</xref>); male sternite 8 without projections at posterior margin; gonocoxite squared at base, with a digitiform apicoventral projection acute apically (Fig. <xref ref-type="fig" rid="F14">14F</xref>) in <italic><tp:taxon-name><tp:taxon-name-part taxon-name-part-type="genus" reg="Myaptex">Myaptex</tp:taxon-name-part></tp:taxon-name></italic>. It is also similar to some undescribed <italic><tp:taxon-name><tp:taxon-name-part taxon-name-part-type="genus" reg="Lecania">Lecania</tp:taxon-name-part></tp:taxon-name></italic> Macquart species, including <italic><tp:taxon-name><tp:taxon-name-part taxon-name-part-type="genus" reg="Nerax">Nerax</tp:taxon-name-part><tp:taxon-name-part taxon-name-part-type="species" reg="eurylabis">eurylabis</tp:taxon-name-part></tp:taxon-name></italic> (Wiedemann, 1828) a species that belongs in <italic><tp:taxon-name><tp:taxon-name-part taxon-name-part-type="genus" reg="Lecania">Lecania</tp:taxon-name-part></tp:taxon-name></italic> (unpublished data) with inflated male epandria, but can be easily distinguished by the scutellum with one pair of apical macrosetae and the abdominal sternites with macrosetae (scutellum bare in <italic><tp:taxon-name><tp:taxon-name-part taxon-name-part-type="genus" reg="Lecania">Lecania</tp:taxon-name-part></tp:taxon-name></italic> or at most bearing tiny, short setulae and sternites only with sparse setae).</p></tp:treatment-sec><tp:treatment-sec sec-type="distribution" id="SECID0EIAAG"><title>Distribution.</title><p>The new genus is known to occur only in the state of Mato Grosso do Sul (Central-West Brazil) and department of Cordillera (Central-West of the Oriental Region of Paraguay), in biomes of Pantanal and Chaco, respectively (Fig. <xref ref-type="fig" rid="F19">19</xref>).</p></tp:treatment-sec><tp:treatment-sec><!--Section generated to contain objects referenced in tp:taxon-treatment.--><fig id="F4" position="float" orientation="portrait"><object-id xmlns:xlink="http://www.w3.org/1999/xlink" content-type="doi" xlink:type="simple">10.3897/zookeys.1232.142494.figure4</object-id><object-id xmlns:xlink="http://www.w3.org/1999/xlink" content-type="arpha" xlink:type="simple">03FC1287-B4CB-54C0-A405-50EE5520BF98</object-id><label>Figure 4.</label><caption><p><italic><tp:taxon-name><tp:taxon-name-part taxon-name-part-type="genus" reg="Cardiasilus">Cardiasilus</tp:taxon-name-part><tp:taxon-name-part taxon-name-part-type="species" reg="aysu">aysu</tp:taxon-name-part></tp:taxon-name></italic> sp. nov. (male paratype) <bold>A</bold> inner appendages <bold>B</bold> gonocoxite and gonostylus <bold>C</bold> phallus and ejaculatory apodeme <bold>D</bold> subepandrial sclerite <bold>E</bold> hypandrium. Abbreviations: ej apod = ejaculatory apodeme; hypd = hypandrium; goncx = gonocoxite; gonst = gonostylus; ph = phallus.</p></caption><graphic xmlns:xlink="http://www.w3.org/1999/xlink" xlink:href="zookeys-1232-311_article-142494__-g004.jpg" position="float" orientation="portrait" xlink:type="simple" id="oo_1286738.jpg"><uri content-type="original_file" xlink:type="simple">https://binary.pensoft.net/fig/1286738</uri></graphic></fig><fig id="F5" position="float" orientation="portrait"><object-id xmlns:xlink="http://www.w3.org/1999/xlink" content-type="doi" xlink:type="simple">10.3897/zookeys.1232.142494.figure5</object-id><object-id xmlns:xlink="http://www.w3.org/1999/xlink" content-type="arpha" xlink:type="simple">A05C8DE9-05C8-55FF-BFC0-7A6CE7CD904D</object-id><label>Figure 5.</label><caption><p><italic><tp:taxon-name><tp:taxon-name-part taxon-name-part-type="genus" reg="Cardiasilus">Cardiasilus</tp:taxon-name-part><tp:taxon-name-part taxon-name-part-type="species" reg="aysu">aysu</tp:taxon-name-part></tp:taxon-name></italic> sp. nov. (identified female) <bold>A, B</bold> habitus lateral and dorsal, respectively <bold>C–E</bold> terminalia in dorsal, ventral, and lateral views, respectively <bold>F</bold> spermathecae. Abbreviations: cerc = cercus; hyprct = hypoproct; lat sc = lateral sclerite of genital fork; st = sternite; tg = tergite.</p></caption><graphic xmlns:xlink="http://www.w3.org/1999/xlink" xlink:href="zookeys-1232-311_article-142494__-g005.jpg" position="float" orientation="portrait" xlink:type="simple" id="oo_1286739.jpg"><uri content-type="original_file" xlink:type="simple">https://binary.pensoft.net/fig/1286739</uri></graphic></fig><fig id="F6" position="float" orientation="portrait"><object-id xmlns:xlink="http://www.w3.org/1999/xlink" content-type="doi" xlink:type="simple">10.3897/zookeys.1232.142494.figure6</object-id><object-id xmlns:xlink="http://www.w3.org/1999/xlink" content-type="arpha" xlink:type="simple">4F939530-A7EB-53BF-9F1D-40B1B58B866A</object-id><label>Figure 6.</label><caption><p><italic><tp:taxon-name><tp:taxon-name-part taxon-name-part-type="genus" reg="Cardiasilus">Cardiasilus</tp:taxon-name-part><tp:taxon-name-part taxon-name-part-type="species" reg="dangeloi">dangeloi</tp:taxon-name-part></tp:taxon-name></italic> sp. nov. (male holotype, before dissection) <bold>A, B</bold> habitus lateral and dorsal, respectively <bold>C</bold> head, anterior view <bold>D</bold> head and thorax, lateral view <bold>E</bold> abdomen, ventral view <bold>F</bold> wing.</p></caption><graphic xmlns:xlink="http://www.w3.org/1999/xlink" xlink:href="zookeys-1232-311_article-142494__-g006.jpg" position="float" orientation="portrait" xlink:type="simple" id="oo_1286740.jpg"><uri content-type="original_file" xlink:type="simple">https://binary.pensoft.net/fig/1286740</uri></graphic></fig><fig id="F7" position="float" orientation="portrait"><object-id xmlns:xlink="http://www.w3.org/1999/xlink" content-type="doi" xlink:type="simple">10.3897/zookeys.1232.142494.figure7</object-id><object-id xmlns:xlink="http://www.w3.org/1999/xlink" content-type="arpha" xlink:type="simple">8C9544D6-F669-5584-B4C2-6D1844DCCBC0</object-id><label>Figure 7.</label><caption><p><italic><tp:taxon-name><tp:taxon-name-part taxon-name-part-type="genus" reg="Cardiasilus">Cardiasilus</tp:taxon-name-part><tp:taxon-name-part taxon-name-part-type="species" reg="dangeloi">dangeloi</tp:taxon-name-part></tp:taxon-name></italic> sp. nov. (male holotype) <bold>A–C</bold> terminalia in dorsal, ventral, and lateral views, respectively <bold>D</bold> tergite 8 <bold>E</bold> sternite 8 <bold>F, G</bold> dissected terminalia in dorsal and ventral views, respectively <bold>H, I</bold> dissected terminalia without inner appendages in dorsal and ventral views, respectively. Abbreviations: cerc = cercus; epand = epandrium; goncx = gonocoxite; sbepand scl = subepandrial sclerite; st 8 = sternite 8; vp epand = ventral process of epandrium.</p></caption><graphic xmlns:xlink="http://www.w3.org/1999/xlink" xlink:href="zookeys-1232-311_article-142494__-g007.jpg" position="float" orientation="portrait" xlink:type="simple" id="oo_1286741.jpg"><uri content-type="original_file" xlink:type="simple">https://binary.pensoft.net/fig/1286741</uri></graphic></fig><fig id="F8" position="float" orientation="portrait"><object-id xmlns:xlink="http://www.w3.org/1999/xlink" content-type="doi" xlink:type="simple">10.3897/zookeys.1232.142494.figure8</object-id><object-id xmlns:xlink="http://www.w3.org/1999/xlink" content-type="arpha" xlink:type="simple">11B42DDA-D459-5F94-9A7C-98802C33D54B</object-id><label>Figure 8.</label><caption><p><italic><tp:taxon-name><tp:taxon-name-part taxon-name-part-type="genus" reg="Cardiasilus">Cardiasilus</tp:taxon-name-part><tp:taxon-name-part taxon-name-part-type="species" reg="dangeloi">dangeloi</tp:taxon-name-part></tp:taxon-name></italic> sp. nov. (male holotype) <bold>A</bold> inner appendages <bold>B</bold> gonocoxite and gonostylus <bold>C</bold> phallus and ejaculatory apodeme <bold>D</bold> subepandrial sclerite. Abbreviations: ej apod = ejaculatory apodeme; hypd = hypandrium; goncx = gonocoxite; gonst = gonostylus; ph = phallus.</p></caption><graphic xmlns:xlink="http://www.w3.org/1999/xlink" xlink:href="zookeys-1232-311_article-142494__-g008.jpg" position="float" orientation="portrait" xlink:type="simple" id="oo_1286742.jpg"><uri content-type="original_file" xlink:type="simple">https://binary.pensoft.net/fig/1286742</uri></graphic></fig><fig id="F9" position="float" orientation="portrait"><object-id xmlns:xlink="http://www.w3.org/1999/xlink" content-type="doi" xlink:type="simple">10.3897/zookeys.1232.142494.figure9</object-id><object-id xmlns:xlink="http://www.w3.org/1999/xlink" content-type="arpha" xlink:type="simple">7FF862B3-0E34-5DDE-B1C2-EB95E329AF36</object-id><label>Figure 9.</label><caption><p><italic><tp:taxon-name><tp:taxon-name-part taxon-name-part-type="genus" reg="Cardiasilus">Cardiasilus</tp:taxon-name-part><tp:taxon-name-part taxon-name-part-type="species" reg="ruda">ruda</tp:taxon-name-part></tp:taxon-name></italic> sp. nov. (male holotype, before dissection) <bold>A, B</bold> habitus lateral and dorsal, respectively <bold>C</bold> head, anterior view <bold>D</bold> head and thorax, lateral view <bold>E</bold> abdomen, ventral view <bold>F</bold> wing.</p></caption><graphic xmlns:xlink="http://www.w3.org/1999/xlink" xlink:href="zookeys-1232-311_article-142494__-g009.jpg" position="float" orientation="portrait" xlink:type="simple" id="oo_1286743.jpg"><uri content-type="original_file" xlink:type="simple">https://binary.pensoft.net/fig/1286743</uri></graphic></fig><fig id="F10" position="float" orientation="portrait"><object-id xmlns:xlink="http://www.w3.org/1999/xlink" content-type="doi" xlink:type="simple">10.3897/zookeys.1232.142494.figure10</object-id><object-id xmlns:xlink="http://www.w3.org/1999/xlink" content-type="arpha" xlink:type="simple">74655C58-3DA0-5E43-BC3A-46A2BF084DE7</object-id><label>Figure 10.</label><caption><p><italic><tp:taxon-name><tp:taxon-name-part taxon-name-part-type="genus" reg="Cardiasilus">Cardiasilus</tp:taxon-name-part><tp:taxon-name-part taxon-name-part-type="species" reg="ruda">ruda</tp:taxon-name-part></tp:taxon-name></italic> sp. nov. (male holotype) <bold>A–C</bold> terminalia in dorsal, lateral, and ventral views, respectively <bold>D</bold> tergite 8, <bold>E</bold> sternite 8 <bold>F, G</bold> dissected terminalia in dorsal and ventral views, respectively. Abbreviations: cerc = cercus; epand = epandrium; dp epand = dorsal process of epandrium; goncx = gonocoxite; sbepand scl = subepandrial sclerite; st 8 = sternite 8; tg 8 = tergite 8; vp epand = ventral process of epandrium.</p></caption><graphic xmlns:xlink="http://www.w3.org/1999/xlink" xlink:href="zookeys-1232-311_article-142494__-g010.jpg" position="float" orientation="portrait" xlink:type="simple" id="oo_1286744.jpg"><uri content-type="original_file" xlink:type="simple">https://binary.pensoft.net/fig/1286744</uri></graphic></fig><fig id="F11" position="float" orientation="portrait"><object-id xmlns:xlink="http://www.w3.org/1999/xlink" content-type="doi" xlink:type="simple">10.3897/zookeys.1232.142494.figure11</object-id><object-id xmlns:xlink="http://www.w3.org/1999/xlink" content-type="arpha" xlink:type="simple">9A7F9731-99B4-5F1A-AAE3-82CC086E1FCC</object-id><label>Figure 11.</label><caption><p><italic><tp:taxon-name><tp:taxon-name-part taxon-name-part-type="genus" reg="Cardiasilus">Cardiasilus</tp:taxon-name-part><tp:taxon-name-part taxon-name-part-type="species" reg="ruda">ruda</tp:taxon-name-part></tp:taxon-name></italic> sp. nov. (male holotype) <bold>A</bold> inner appendages <bold>B</bold> gonocoxite and gonostylus <bold>C</bold> phallus and ejaculatory apodeme <bold>D</bold> subepandrial sclerite. Abbreviations: cerc = cercus; ej apod = ejaculatory apodeme; hypd = hypandrium; goncx = gonocoxite; gonst = gonostylus; ph = phallus.</p></caption><graphic xmlns:xlink="http://www.w3.org/1999/xlink" xlink:href="zookeys-1232-311_article-142494__-g011.jpg" position="float" orientation="portrait" xlink:type="simple" id="oo_1286745.jpg"><uri content-type="original_file" xlink:type="simple">https://binary.pensoft.net/fig/1286745</uri></graphic></fig><fig id="F19" position="float" orientation="portrait"><object-id xmlns:xlink="http://www.w3.org/1999/xlink" content-type="doi" xlink:type="simple">10.3897/zookeys.1232.142494.figure19</object-id><object-id xmlns:xlink="http://www.w3.org/1999/xlink" content-type="arpha" xlink:type="simple">4B592D6A-408B-5812-9CEC-C09FCF75D618</object-id><label>Figure 19.</label><caption><p>Known geographical distribution of <italic><tp:taxon-name><tp:taxon-name-part taxon-name-part-type="genus" reg="Cardiasilus">Cardiasilus</tp:taxon-name-part></tp:taxon-name></italic> gen. nov. species.</p></caption><graphic xmlns:xlink="http://www.w3.org/1999/xlink" xlink:href="zookeys-1232-311_article-142494__-g019.jpg" position="float" orientation="portrait" xlink:type="simple" id="oo_1286753.jpg"><uri content-type="original_file" xlink:type="simple">https://binary.pensoft.net/fig/1286753</uri></graphic></fig><fig id="F14" position="float" orientation="portrait"><object-id xmlns:xlink="http://www.w3.org/1999/xlink" content-type="doi" xlink:type="simple">10.3897/zookeys.1232.142494.figure14</object-id><object-id xmlns:xlink="http://www.w3.org/1999/xlink" content-type="arpha" xlink:type="simple">5ADD3423-A6DE-51F7-813E-4AF6D277CE03</object-id><label>Figure 14.</label><caption><p><italic><tp:taxon-name><tp:taxon-name-part taxon-name-part-type="genus" reg="Myaptex">Myaptex</tp:taxon-name-part><tp:taxon-name-part taxon-name-part-type="species" reg="brachyptera">brachyptera</tp:taxon-name-part></tp:taxon-name></italic> (Philippi, 1865) (identified male from Chile) <bold>A, B</bold> Terminalia in dorsal and ventral views, respectively <bold>C, D</bold> terminalia without inner appendages in dorsal and ventral views, respectively <bold>E</bold> inner appendages, lateral view <bold>F</bold> gonocoxite and gonostylus, lateral view <bold>G</bold> cercus and subepandrial sclerite, dorsal view.</p></caption><graphic xmlns:xlink="http://www.w3.org/1999/xlink" xlink:href="zookeys-1232-311_article-142494__-g014.jpg" position="float" orientation="portrait" xlink:type="simple" id="oo_1286748.jpg"><uri content-type="original_file" xlink:type="simple">https://binary.pensoft.net/fig/1286748</uri></graphic></fig><fig id="F13" position="float" orientation="portrait"><object-id xmlns:xlink="http://www.w3.org/1999/xlink" content-type="doi" xlink:type="simple">10.3897/zookeys.1232.142494.figure13</object-id><object-id xmlns:xlink="http://www.w3.org/1999/xlink" content-type="arpha" xlink:type="simple">B80D3C8F-4358-5735-A882-1724F437C196</object-id><label>Figure 13.</label><caption><p><italic><tp:taxon-name><tp:taxon-name-part taxon-name-part-type="genus" reg="Myaptex">Myaptex</tp:taxon-name-part><tp:taxon-name-part taxon-name-part-type="species" reg="brachyptera">brachyptera</tp:taxon-name-part></tp:taxon-name></italic> (Philippi, 1865) (identified male from Chile) <bold>A, B</bold> habitus lateral and dorsal, respectively, <bold>C</bold> head and thorax, lateral view <bold>D</bold> head, anterior view <bold>E</bold> abdomen, lateroventral view <bold>F</bold> terminalia, dorsal view.</p></caption><graphic xmlns:xlink="http://www.w3.org/1999/xlink" xlink:href="zookeys-1232-311_article-142494__-g013.jpg" position="float" orientation="portrait" xlink:type="simple" id="oo_1286747.jpg"><uri content-type="original_file" xlink:type="simple">https://binary.pensoft.net/fig/1286747</uri></graphic></fig></tp:treatment-sec></tp:taxon-treatment>
