# Supplementary material for: ﻿A taxonomic synopsis and identification key to the genera of the Myaptex group (Diptera, Asilidae, Asilinae), with description of a remarkable new genus and three new species from the South American Chaco
Source: Zookeys. 2025 Mar 20;1232:311–41. doi: 10.3897/zookeys.1232.142494 (PMC11950825; doi:10.3897/zookeys.1232.142494)
Supplement: XML Treatment for Cardiasilus aysu [file zookeys.1232.142494-treatment4.xml]

<!DOCTYPE tp:taxon-treatment
  PUBLIC "-//TaxonX//DTD Taxonomic Treatment Publishing DTD v0 20100105//EN" "tax-treatment-NSO.dtd">
<tp:taxon-treatment xmlns:tp="http://www.plazi.org/taxpub"><tp:treatment-meta><kwd-group><label>Taxon classification</label><kwd>
                <named-content content-type="kingdom">Animalia</named-content>
              </kwd><kwd>
                <named-content content-type="order">Diptera</named-content>
              </kwd><kwd>
                <named-content content-type="family">Asilidae</named-content>
              </kwd></kwd-group><mixed-citation publication-type="journal"><person-group><name><surname>Soares</surname><given-names>Matheus M. M.</given-names></name><name><surname>Camargo</surname><given-names>Alexssandro</given-names></name><name><surname>Lamas</surname><given-names>Carlos J. E.</given-names></name></person-group><article-title>﻿A taxonomic synopsis and identification key to the genera of the <italic><tp:taxon-name><tp:taxon-name-part taxon-name-part-type="genus" reg="Myaptex">Myaptex</tp:taxon-name-part></tp:taxon-name></italic> group (<tp:taxon-name><tp:taxon-name-part taxon-name-part-type="order">Diptera</tp:taxon-name-part></tp:taxon-name>, <tp:taxon-name><tp:taxon-name-part taxon-name-part-type="family">Asilidae</tp:taxon-name-part></tp:taxon-name>, <tp:taxon-name><tp:taxon-name-part taxon-name-part-type="subfamily">Asilinae</tp:taxon-name-part></tp:taxon-name>), with description of a remarkable new genus and three new species from the South American Chaco</article-title><source>Zookeys</source><day>20</day><month>03</month><year>2025</year><volume>1232</volume><fpage>311</fpage><lpage>341</lpage><pub-id pub-id-type="doi">10.3897/zookeys.1232.142494</pub-id></mixed-citation></tp:treatment-meta><tp:nomenclature><label>﻿</label><tp:taxon-name>
              <object-id xmlns:xlink="http://www.w3.org/1999/xlink" content-type="arpha" xlink:type="simple">DC34FA99-F5D6-58A5-9A03-73012AB2BA86</object-id>
              <tp:taxon-name-part taxon-name-part-type="genus" reg="Cardiasilus">Cardiasilus</tp:taxon-name-part>
              <tp:taxon-name-part taxon-name-part-type="species" reg="aysu">aysu</tp:taxon-name-part>
              <object-id xmlns:xlink="http://www.w3.org/1999/xlink" content-type="zoobank" xlink:type="simple">https://zoobank.org/FD78363D-6751-4BEC-BC76-F3AD67423224</object-id>
            </tp:taxon-name><tp:taxon-status xmlns:xlink="http://www.w3.org/1999/xlink" xlink:type="simple">sp. nov.</tp:taxon-status><xref ref-type="fig" rid="F2">Figs 2</xref><xref ref-type="fig" rid="F3">, 3</xref><xref ref-type="fig" rid="F4">, 4</xref><xref ref-type="fig" rid="F5">, 5</xref><xref ref-type="fig" rid="F19">, 19</xref></tp:nomenclature><tp:treatment-sec sec-type="diagnosis" id="SECID0E3HAG"><title>Diagnosis</title><p><bold>(males).</bold> The new species can be easily distinguished from the congenerics by the yellow postalar macrosetae (Fig. <xref ref-type="fig" rid="F2">2B, C</xref>), inner dorsal margin of epandrium weakly excavated, and lacking processes (Fig. <xref ref-type="fig" rid="F3">3A, F, H</xref>) and subepandrial sclerite somewhat diamond-shaped near its middle (Fig. <xref ref-type="fig" rid="F4">4D</xref>).</p><fig id="F4" position="float" orientation="portrait"><object-id xmlns:xlink="http://www.w3.org/1999/xlink" content-type="doi" xlink:type="simple">10.3897/zookeys.1232.142494.figure4</object-id><object-id xmlns:xlink="http://www.w3.org/1999/xlink" content-type="arpha" xlink:type="simple">03FC1287-B4CB-54C0-A405-50EE5520BF98</object-id><label>Figure 4.</label><caption><p><italic><tp:taxon-name><tp:taxon-name-part taxon-name-part-type="genus" reg="Cardiasilus">Cardiasilus</tp:taxon-name-part><tp:taxon-name-part taxon-name-part-type="species" reg="aysu">aysu</tp:taxon-name-part></tp:taxon-name></italic> sp. nov. (male paratype) <bold>A</bold> inner appendages <bold>B</bold> gonocoxite and gonostylus <bold>C</bold> phallus and ejaculatory apodeme <bold>D</bold> subepandrial sclerite <bold>E</bold> hypandrium. Abbreviations: ej apod = ejaculatory apodeme; hypd = hypandrium; goncx = gonocoxite; gonst = gonostylus; ph = phallus.</p></caption><graphic xmlns:xlink="http://www.w3.org/1999/xlink" xlink:href="zookeys-1232-311_article-142494__-g004.jpg" position="float" orientation="portrait" xlink:type="simple" id="oo_1286738.jpg"><uri content-type="original_file" xlink:type="simple">https://binary.pensoft.net/fig/1286738</uri></graphic></fig></tp:treatment-sec><tp:treatment-sec sec-type="description" id="SECID0ESJAG"><title>Description.</title><p><bold>Male holotype</bold> (Fig. <xref ref-type="fig" rid="F2">2A</xref>). Body Length 12.3 mm; wing length 6.8 mm. <bold><italic>Head</italic></bold> (Fig. <xref ref-type="fig" rid="F2">2A–F</xref>). Scape and pedicel orange-yellow, slightly darker at apex; postpedicel dark brown, lanceolate; stylus dark brown, bare, first element very short, second element long and abruptly narrowed at apex. Face golden pruinose, except gibbosity with mixed silvery and golden pruinosity; mystax with few upper slender black macrosetae and strong golden macrosetae below, extending along oral margin. Frons, golden pruinose, with long black orbital macrosetae. Ocellar tubercle dark brown, with one to two pairs of proclinate long and slender ocellar macrosetae; vertex golden pruinose, almost bare of major setae, only with few slender black setae posteriorly; upper-most four to five postocular macrosetae black, remaining macrosetae yellowish-white. Postcranium golden pruinose, with long, slender, and dense white lower occipital setae. Palpus dark brown, with few short white setae. Proboscis black, ventral surface with long white setae, apex with short white setae. <bold><italic>Thorax</italic></bold> (Fig. <xref ref-type="fig" rid="F2">2A–C</xref>). Antepronotum with few strong golden macrosetae, covered with golden pruinosity and sparse short and white setae. Scutum wholly covered with short vestiture of black setae and golden pruinosity, except notopleural, supra-alar, and acrostichal area close to scutellum with short white setae, in anterior view with U-shaped dark brown median stripe along acrostichal area, followed by L-shaped dark brown paramedian stripe along dorsocentral and intra-alar areas, with both stripes extending slightly beyond transverse suture. Three to four pairs of black, postsutural dorsocentral macrosetae, two black notopleural macrosetae, one black supra-alar macroseta, two yellow postalar macrosetae (anterior one shorter). Scutellum with one pair of apical pale yellow macrosetae, dorsal surface covered with short white setae. Pleuron mostly silvery pruinose, except anepisternum and katepisternum with golden pruinosity anteriorly, anepisternum, katepisternum, anepimeron and meron with few long white setae posteriorly, katatergite with vertical row of yellow macrosetae. <bold><italic>Legs</italic></bold> (Fig. <xref ref-type="fig" rid="F2">2A</xref>). Mostly yellow, except all coxae with dense silvery pruinosity, all femora dorsally with short black setae, apex of mid and hind femora dorsally, apex of all tibiae, apex of all tarsomeres one to four and all tarsomeres five dark brown. Legs with white or golden macrosetae, except when as noted. <bold>Leg I.</bold> Coxa with long and dense white macrosetae anteriorly. Femur with one posterior black macroseta at middle, ventral surface with long setae at basal 1/2. Tibia with one anterodorsal black macroseta at basal 1/4, three dorsal black macrosetae, one near middle and two at apical 1/2, one antero, one dorsal, one posterodorsal, and one ventral black macrosetae at apex, two anterior long macrosetae at apex (~ 2× longer than remaining apical macrosetae), posterior row of four long macrosetae from basal 1/4 to apex, three ventral long black setae near middle. Basitarsus with one antero and one posteroventral short black macrosetae at apex, one posteroventral long macroseta near base, tarsomeres one to three with crown of long macrosetae at apex: one antero and one posteroventral, one antero and one posterodorsal. <bold>Leg II.</bold> Coxa with long and slender macrosetae at apical 1/2, some of them reaching lateral surface. Ventral surface of femur with short vestiture of white setae and five to six long ventral macrosetae at basal 1/2, one anterodorsal apical short black macroseta, one posterodorsal preapical short macroseta, anterior row of four macrosetae from base to apex, anteroventral row of short intermixed black and white macrosetae. Tibia with two to three short dorsal black macrosetae at apical 1/2, one ventral long black macroseta at middle, ventral row of short and slender black setae from basal 2/4 to apex, one posterior long and slender black seta at basal 1/3, two ventral strong macrosetae, one black at middle and one white preapical, one posterior strong macroseta at apical 1/3, crown of long intermixed black and white macrosetae at apex: one antero and one posteroventral, one antero and one posterodorsal, one anterior and one posterior. Tarsus with chaetotaxy similar to fore tarsus. <bold>Leg III.</bold> Coxa laterally with two posterior macrosetae. Femur with two to three anterior macrosetae, anteroventral row of short macrosetae, posteroventral row of long and slender setae at basal 1/2, few long and slender posterodorsal setae near base, one anterodorsal black preapical macroseta, one dorsal preapical macroseta. Tibia with one antero and one posterodorsal short black macrosetae near base, two long anterodorsal black macrosetae: one near middle and one at apical 1/2, two long anteroventral black macrosetae at apical 1/2, crown of black macrosetae at apex: one antero and one posteroventral, one ventral, one anterior and one dorsal. Tarsus with chaetotaxy similar to fore and mid tarsus. <bold><italic>Wing</italic></bold> (Fig. <xref ref-type="fig" rid="F2">2G</xref>). Hyaline, veins brown, orangish at base and Sc. Membrane with sparse dark brown microtrichia at apex of cells <italic>r<sub>1</sub></italic>, <italic>r<sub>2+3</sub></italic>, <italic>r<sub>4</sub></italic> and bordering the veins <italic>R<sub>4</sub></italic> and <italic>R<sub>5</sub></italic>. Halter: yellow. <bold><italic>Abdomen</italic></bold> (Fig. <xref ref-type="fig" rid="F2">2A, B, H</xref>). Mostly brown, becoming orange from segments five to eight, densely covered with golden pruinosity, except lateral margins of tergites one to four, silvery pruinose. Posterior margin of tergite one with six to seven long black macrosetae, lateral margin with seven to eight white lateral marginal macrosetae, lateral margins of tergites two to six with two strong white lateral marginal macrosetae, tergites mostly clothed by short vestiture of black setae, becoming white laterally. Sternites one to four densely silvery pruinose, sternites five to eight mostly orange, with weak silvery pruinosity, sternites two to six with two to three pairs of pale yellow macrosetae mid-laterally and clothed with short, sparse, white setae. <bold><italic>Terminalia</italic></bold> (Figs <xref ref-type="fig" rid="F3">3</xref>, <xref ref-type="fig" rid="F4">4</xref>). Orange-brown. Tergite eight somewhat saddle-shaped, narrowing at middle of anterior and posterior margins, posterior 1/2 with two to three rows of short setae, longer at posterior corners (Fig. <xref ref-type="fig" rid="F3">3D</xref>). Sternite eight with short and slender white setae at posterior 1/3, with long digitiform projection at middle of posterior margin, ~ 2/3 as long as sternite eight length, with conspicuous yellow setae (Fig. <xref ref-type="fig" rid="F3">3E</xref>). Epandrium inflated laterally and posteriorly, resembling the ideogram of a heart in dorsal view, lacking inner and apical projections dorsally, inner ventral margin with a short preapical dentiform process, mostly with short vestiture of brownish setae, except apex with slightly longer yellowish setae (Fig. <xref ref-type="fig" rid="F3">3A–C, F–I</xref>). Cercus short, digitiform, laterally compressed, covered with short setae (Fig. <xref ref-type="fig" rid="F3">3A</xref>). Subepandrial sclerite long and narrowing towards apex, with a median subtriangular lateral process (somewhat diamond-shaped near its middle), almost at the same level, internally, with a pair of short, tooth-like processes directed anteriorly, and with a short dentiform preapical process, apex dorsoventrally flattened and covered with short setae (Fig. <xref ref-type="fig" rid="F4">4D</xref>). Hypandrium subrectangular, with a short concavity at posterior margin, covered with short setae at posterior 1/2 (Fig. <xref ref-type="fig" rid="F4">4E</xref>). Gonocoxite L-shaped, pointed at base and rounded at apex, with slightly preapical concavity at dorsal margin, few short setae at basal 2/3 of external surface (Fig. <xref ref-type="fig" rid="F4">4A, B</xref>). Gonostylus ~ 1/2 as long as gonocoxite, somewhat digitiform, with ventral indentation at apical 1/3, apex rounded (Fig. <xref ref-type="fig" rid="F4">4A, B</xref>). Ejaculatory apodeme fan-shaped (Fig. <xref ref-type="fig" rid="F4">4C</xref>). Phallus long and thin, longer than length of hypandrium plus gonocoxite, divided into two prongs along the entire length (Fig. <xref ref-type="fig" rid="F4">4C</xref>).</p><p><bold>Female</bold> (Fig. <xref ref-type="fig" rid="F5">5</xref>). Similar to male, except as noted: Body length 13.5 mm; wing length 6.8 mm. Abdomen wholly brown, only the segment seven and the basal 1/2 of ovipositor sometimes orange, tergite seven with dark brown macrosetae posteriorly, sternite seven with white macrosetae laterally and posteriorly. <bold><italic>Terminalia</italic></bold> (Fig. <xref ref-type="fig" rid="F5">5C–F</xref>). Laterally compressed from middle of tergite and sternite eight, long and slender, almost two times the length of tergite seven, covered with short black setae, longer before the opening of the genital fork, apex of sternite eight curved ventrally, weakly sclerotized, bare, and strongly striated. Tergite 9+10 slightly longer than cercus, mostly bare and shiny, only covered with few short and sparse white setae. Cercus short, digitiform, covered with short and slender white setae. Hypoproct short, V-shaped. Two sclerotized and rugose spermathecae present, membranous at base.</p><fig id="F5" position="float" orientation="portrait"><object-id xmlns:xlink="http://www.w3.org/1999/xlink" content-type="doi" xlink:type="simple">10.3897/zookeys.1232.142494.figure5</object-id><object-id xmlns:xlink="http://www.w3.org/1999/xlink" content-type="arpha" xlink:type="simple">A05C8DE9-05C8-55FF-BFC0-7A6CE7CD904D</object-id><label>Figure 5.</label><caption><p><italic><tp:taxon-name><tp:taxon-name-part taxon-name-part-type="genus" reg="Cardiasilus">Cardiasilus</tp:taxon-name-part><tp:taxon-name-part taxon-name-part-type="species" reg="aysu">aysu</tp:taxon-name-part></tp:taxon-name></italic> sp. nov. (identified female) <bold>A, B</bold> habitus lateral and dorsal, respectively <bold>C–E</bold> terminalia in dorsal, ventral, and lateral views, respectively <bold>F</bold> spermathecae. Abbreviations: cerc = cercus; hyprct = hypoproct; lat sc = lateral sclerite of genital fork; st = sternite; tg = tergite.</p></caption><graphic xmlns:xlink="http://www.w3.org/1999/xlink" xlink:href="zookeys-1232-311_article-142494__-g005.jpg" position="float" orientation="portrait" xlink:type="simple" id="oo_1286739.jpg"><uri content-type="original_file" xlink:type="simple">https://binary.pensoft.net/fig/1286739</uri></graphic></fig></tp:treatment-sec><tp:treatment-sec sec-type="type material" id="SECID0E2OAG"><title>Type examined material.</title><p><bold><italic>Holotype</italic></bold>: • ♂ (<named-content xmlns:xlink="http://www.w3.org/1999/xlink" content-type="dwc:institutional_code" xlink:title="Museu de Zoologia da Universidade de São Paulo" xlink:href="http://grbio.org/institution/museu-de-zoologia-da-universidade-de-sao-paulo" xlink:type="simple">MZUSP</named-content>) labelled: “Brasil: MS [state of Mato Grosso do Sul]: Porto Murtinho | Trilha Fazenda Campo Florido | <named-content xmlns:xlink="http://www.w3.org/1999/xlink" content-type="dwc:verbatimCoordinates" xlink:type="simple"><named-content content-type="geo-json" specific-use="{&#34;type&#34;:&#34;Point&#34;,&#34;coordinates&#34;:[-57.765861,-21.697778]}" id="NCID0EOPAG" xlink:type="simple">21°41'52,0"S, 57°45'57,1"W</named-content></named-content> | Ativa | 11.xii.2013 | Lamas &amp; eq. cols. | SISBIOTA | CNPq/FAPESP” “HOLOTYPE | <italic><tp:taxon-name><tp:taxon-name-part taxon-name-part-type="genus" reg="Cardiasilus">Cardiasilus</tp:taxon-name-part><tp:taxon-name-part taxon-name-part-type="species" reg="aysu">aysu</tp:taxon-name-part></tp:taxon-name></italic> | Soares, Camargo &amp; Lamas [red label]”. Holotype condition: Good, not dissected. <bold><italic>Paratypes</italic></bold>: • same data as holotype (2 ♂, one dissected, <named-content xmlns:xlink="http://www.w3.org/1999/xlink" content-type="dwc:institutional_code" xlink:title="Museu de Zoologia da Universidade de São Paulo" xlink:href="http://grbio.org/institution/museu-de-zoologia-da-universidade-de-sao-paulo" xlink:type="simple">MZUSP</named-content>); same data, except: <named-content xmlns:xlink="http://www.w3.org/1999/xlink" content-type="dwc:verbatimCoordinates" xlink:type="simple"><named-content content-type="geo-json" specific-use="{&#34;type&#34;:&#34;Point&#34;,&#34;coordinates&#34;:[-57.702833,-21.637519]}" id="NCID0EJQAG" xlink:type="simple">21°38'15,07"S, 57°42'10,2"W</named-content></named-content> | Coleta manual (rede) | 12.xii.2011 | Lamas, Nihei &amp; eq. col. (1 ♂, <named-content xmlns:xlink="http://www.w3.org/1999/xlink" content-type="dwc:institutional_code" xlink:title="Museu de Zoologia da Universidade de São Paulo" xlink:href="http://grbio.org/institution/museu-de-zoologia-da-universidade-de-sao-paulo" xlink:type="simple">MZUSP</named-content>); same data, except: Fazenda Retiro Conceição – Trilha | da Espinhadeira | <named-content xmlns:xlink="http://www.w3.org/1999/xlink" content-type="dwc:verbatimCoordinates" xlink:type="simple"><named-content content-type="geo-json" specific-use="{&#34;type&#34;:&#34;Point&#34;,&#34;coordinates&#34;:[-57.778472,-21.683250]}" id="NCID0EWQAG" xlink:type="simple">21°40'59,7"S, 57°46'42,5"W</named-content></named-content> | Malaise 31 | 10–25.i.2012 | Lamas, Nihei &amp; eq. col. (2 ♂, <named-content xmlns:xlink="http://www.w3.org/1999/xlink" content-type="dwc:institutional_code" xlink:title="Museu de Zoologia da Universidade de São Paulo" xlink:href="http://grbio.org/institution/museu-de-zoologia-da-universidade-de-sao-paulo" xlink:type="simple">MZUSP</named-content>); same data, except: <named-content xmlns:xlink="http://www.w3.org/1999/xlink" content-type="dwc:verbatimCoordinates" xlink:type="simple"><named-content content-type="geo-json" specific-use="{&#34;type&#34;:&#34;Point&#34;,&#34;coordinates&#34;:[-57.776583,-21.685056]}" id="NCID0EDRAG" xlink:type="simple">21°41'06.2"S, 57°46'35.7"W</named-content></named-content> | coleta manual (rede) | 11.xii.2011 (1 ♂, <named-content xmlns:xlink="http://www.w3.org/1999/xlink" content-type="dwc:institutional_code" xlink:title="Museu de Zoologia da Universidade de São Paulo" xlink:href="http://grbio.org/institution/museu-de-zoologia-da-universidade-de-sao-paulo" xlink:type="simple">MZUSP</named-content>; 2 ♂, <named-content xmlns:xlink="http://www.w3.org/1999/xlink" content-type="dwc:institutional_code" xlink:title="Natural History Museum Vienna" xlink:href="http://grbio.org/institution/naturhistorisches-museum-wien-0" xlink:type="simple">NHMW</named-content>); • Porto Murtinho (norte) | Estrada para Pirizal, km18 | <named-content xmlns:xlink="http://www.w3.org/1999/xlink" content-type="dwc:verbatimCoordinates" xlink:type="simple"><named-content content-type="geo-json" specific-use="{&#34;type&#34;:&#34;Point&#34;,&#34;coordinates&#34;:[-57.759722,-21.551389]}" id="NCID0EVRAG" xlink:type="simple">21°33'05"S, 57°45'35"W</named-content></named-content> | 19–31.i.2008 | Nihei, S.; Figueiredo, R. &amp; Almeida, J. (col.) (2 ♂, <named-content xmlns:xlink="http://www.w3.org/1999/xlink" content-type="dwc:institutional_code" xlink:title="Museu de Zoologia da Universidade de São Paulo" xlink:href="http://grbio.org/institution/museu-de-zoologia-da-universidade-de-sao-paulo" xlink:type="simple">MZUSP</named-content>; 2 ♂, <named-content xmlns:xlink="http://www.w3.org/1999/xlink" content-type="dwc:institutional_code" xlink:title="Natural History Museum Vienna" xlink:href="http://grbio.org/institution/naturhistorisches-museum-wien-0" xlink:type="simple">NHMW</named-content>); • same data, except: 21–30.i.2008 (2 ♂, one dissected, <named-content xmlns:xlink="http://www.w3.org/1999/xlink" content-type="dwc:institutional_code" xlink:title="Museu de Zoologia da Universidade de São Paulo" xlink:href="http://grbio.org/institution/museu-de-zoologia-da-universidade-de-sao-paulo" xlink:type="simple">MZUSP</named-content>); same data, except: 24.i.2008 | F.A. Esteves col. (1 ♂, <named-content xmlns:xlink="http://www.w3.org/1999/xlink" content-type="dwc:institutional_code" xlink:title="Museu de Zoologia da Universidade de São Paulo" xlink:href="http://grbio.org/institution/museu-de-zoologia-da-universidade-de-sao-paulo" xlink:type="simple">MZUSP</named-content>); • same data, except: Faz. São Fernando, km12 | <named-content xmlns:xlink="http://www.w3.org/1999/xlink" content-type="dwc:verbatimCoordinates" xlink:type="simple"><named-content content-type="geo-json" specific-use="{&#34;type&#34;:&#34;Point&#34;,&#34;coordinates&#34;:[-57.817222,-21.608333]}" id="NCID0ERSAG" xlink:type="simple">21°36'30"S, 57°49'02"W</named-content></named-content> | 19–31.i.2008 | Nihei, S.; Figueiredo, R. &amp; Almeida, J. | (col.) (1 ♂, <named-content xmlns:xlink="http://www.w3.org/1999/xlink" content-type="dwc:institutional_code" xlink:title="Museu de Zoologia da Universidade de São Paulo" xlink:href="http://grbio.org/institution/museu-de-zoologia-da-universidade-de-sao-paulo" xlink:type="simple">MZUSP</named-content>); same data, except: Arredores do Hotel dos Camalotes | <named-content xmlns:xlink="http://www.w3.org/1999/xlink" content-type="dwc:verbatimCoordinates" xlink:type="simple"><named-content content-type="geo-json" specific-use="{&#34;type&#34;:&#34;Point&#34;,&#34;coordinates&#34;:[-57.583333,-21.707778]}" id="NCID0E5SAG" xlink:type="simple">21°42'28"S, 57°35'00"W</named-content></named-content> | 21–30.i.2008 (1 ♂, <named-content xmlns:xlink="http://www.w3.org/1999/xlink" content-type="dwc:institutional_code" xlink:title="Museu de Zoologia da Universidade de São Paulo" xlink:href="http://grbio.org/institution/museu-de-zoologia-da-universidade-de-sao-paulo" xlink:type="simple">MZUSP</named-content>).</p></tp:treatment-sec><tp:treatment-sec sec-type="material" id="SECID0EITAG"><title>Additional examined material.</title><p><bold>Brazil</bold>, MS [state of Mato Grosso do Sul]: Porto Murtinho (norte), Estrada para Pirizal, km18, <named-content xmlns:xlink="http://www.w3.org/1999/xlink" content-type="dwc:verbatimCoordinates" xlink:type="simple"><named-content content-type="geo-json" specific-use="{&#34;type&#34;:&#34;Point&#34;,&#34;coordinates&#34;:[-57.759722,-21.551389]}" id="NCID0ETTAG" xlink:type="simple">21°33'05"S, 57°45'35"W</named-content></named-content>, 19–31.i.2008, Nihei, S.; • Figueiredo, R. &amp; Almeida, J. (col.) (2 ♀, <named-content xmlns:xlink="http://www.w3.org/1999/xlink" content-type="dwc:institutional_code" xlink:title="Museu de Zoologia da Universidade de São Paulo" xlink:href="http://grbio.org/institution/museu-de-zoologia-da-universidade-de-sao-paulo" xlink:type="simple">MZUSP</named-content>; 2 ♀, <named-content xmlns:xlink="http://www.w3.org/1999/xlink" content-type="dwc:institutional_code" xlink:title="Natural History Museum Vienna" xlink:href="http://grbio.org/institution/naturhistorisches-museum-wien-0" xlink:type="simple">NHMW</named-content>); same data, except: Trilha Fazenda Campo Florido, <named-content xmlns:xlink="http://www.w3.org/1999/xlink" content-type="dwc:verbatimCoordinates" xlink:type="simple"><named-content content-type="geo-json" specific-use="{&#34;type&#34;:&#34;Point&#34;,&#34;coordinates&#34;:[-57.765861,-21.697778]}" id="NCID0EFUAG" xlink:type="simple">21°41'52,0"S, 57°45'57,1"W</named-content></named-content>, Ativa, 11.xii.2013, Lamas &amp; eq. cols. (4 ♀, two dissected, <named-content xmlns:xlink="http://www.w3.org/1999/xlink" content-type="dwc:institutional_code" xlink:title="Museu de Zoologia da Universidade de São Paulo" xlink:href="http://grbio.org/institution/museu-de-zoologia-da-universidade-de-sao-paulo" xlink:type="simple">MZUSP</named-content>).</p></tp:treatment-sec><tp:treatment-sec sec-type="remarks" id="SECID0EPUAG"><title>Remarks.</title><p>The new species is easily recognized by the characters presented in the key and diagnosis (see above).</p></tp:treatment-sec><tp:treatment-sec sec-type="distribution" id="SECID0EUUAG"><title>Distribution.</title><p>Brazil (state of Mato Grosso do Sul) (Fig. <xref ref-type="fig" rid="F19">19</xref>).</p></tp:treatment-sec><tp:treatment-sec sec-type="etymology" id="SECID0E5UAG"><title>Etymology.</title><p>From the Tupi-guarani <italic>aysú</italic> = love, referring to the male terminalia, which resembles an ideogram of a heart in dorsal view. The species’ name is treated as a noun in apposition.</p></tp:treatment-sec><tp:treatment-sec><!--Section generated to contain objects referenced in tp:taxon-treatment.--><fig id="F2" position="float" orientation="portrait"><object-id xmlns:xlink="http://www.w3.org/1999/xlink" content-type="doi" xlink:type="simple">10.3897/zookeys.1232.142494.figure2</object-id><object-id xmlns:xlink="http://www.w3.org/1999/xlink" content-type="arpha" xlink:type="simple">6D757D7A-B81D-5396-80E6-6CA382B23FA8</object-id><label>Figure 2.</label><caption><p><italic><tp:taxon-name><tp:taxon-name-part taxon-name-part-type="genus" reg="Cardiasilus">Cardiasilus</tp:taxon-name-part><tp:taxon-name-part taxon-name-part-type="species" reg="aysu">aysu</tp:taxon-name-part></tp:taxon-name></italic> sp. nov. (male holotype) <bold>A, B</bold> habitus lateral and dorsal, respectively <bold>C</bold> head and thorax, lateral view <bold>D</bold> head, anterior view <bold>E, F</bold> antenna, lateral and dorsal views, respectively <bold>G</bold> wing <bold>H</bold> abdomen, ventral view. Abbreviations: <italic>d</italic> = discal cell; <italic>m3</italic> = third medial cell; <italic>r1</italic> = first radial cell; <italic>r2+3</italic> = second + third radial cell; <italic>R2+3</italic> = second branch of radius; <italic>R4</italic> = upper branch of third branch of radius; <italic>R5</italic> = lower branch of third branch of radius.</p></caption><graphic xmlns:xlink="http://www.w3.org/1999/xlink" xlink:href="zookeys-1232-311_article-142494__-g002.jpg" position="float" orientation="portrait" xlink:type="simple" id="oo_1286736.jpg"><uri content-type="original_file" xlink:type="simple">https://binary.pensoft.net/fig/1286736</uri></graphic></fig><fig id="F3" position="float" orientation="portrait"><object-id xmlns:xlink="http://www.w3.org/1999/xlink" content-type="doi" xlink:type="simple">10.3897/zookeys.1232.142494.figure3</object-id><object-id xmlns:xlink="http://www.w3.org/1999/xlink" content-type="arpha" xlink:type="simple">446AC9E5-E159-5984-9DFF-A44FF6116E88</object-id><label>Figure 3.</label><caption><p><italic><tp:taxon-name><tp:taxon-name-part taxon-name-part-type="genus" reg="Cardiasilus">Cardiasilus</tp:taxon-name-part><tp:taxon-name-part taxon-name-part-type="species" reg="aysu">aysu</tp:taxon-name-part></tp:taxon-name></italic> sp. nov. (<bold>A–C</bold> male holotype <bold>D–I</bold> male paratype) <bold>A–C</bold> terminalia in dorsal, lateral, and ventral views, respectively <bold>D</bold> tergite 8 <bold>E</bold> sternite 8 <bold>F, G</bold> dissected terminalia in dorsal and ventral views, respectively <bold>H, I</bold> dissected terminalia without inner appendages in dorsal and ventral views, respectively. Abbreviations: cerc = cercus; epand = epandrium; goncx = gonocoxite; sbepand scl = subepandrial sclerite; st 8 = sternite 8; vp epand = ventral process of epandrium.</p></caption><graphic xmlns:xlink="http://www.w3.org/1999/xlink" xlink:href="zookeys-1232-311_article-142494__-g003.jpg" position="float" orientation="portrait" xlink:type="simple" id="oo_1286737.jpg"><uri content-type="original_file" xlink:type="simple">https://binary.pensoft.net/fig/1286737</uri></graphic></fig><fig id="F19" position="float" orientation="portrait"><object-id xmlns:xlink="http://www.w3.org/1999/xlink" content-type="doi" xlink:type="simple">10.3897/zookeys.1232.142494.figure19</object-id><object-id xmlns:xlink="http://www.w3.org/1999/xlink" content-type="arpha" xlink:type="simple">4B592D6A-408B-5812-9CEC-C09FCF75D618</object-id><label>Figure 19.</label><caption><p>Known geographical distribution of <italic><tp:taxon-name><tp:taxon-name-part taxon-name-part-type="genus" reg="Cardiasilus">Cardiasilus</tp:taxon-name-part></tp:taxon-name></italic> gen. nov. species.</p></caption><graphic xmlns:xlink="http://www.w3.org/1999/xlink" xlink:href="zookeys-1232-311_article-142494__-g019.jpg" position="float" orientation="portrait" xlink:type="simple" id="oo_1286753.jpg"><uri content-type="original_file" xlink:type="simple">https://binary.pensoft.net/fig/1286753</uri></graphic></fig></tp:treatment-sec></tp:taxon-treatment>
