# Supplementary material for: ﻿A taxonomic synopsis and identification key to the genera of the Myaptex group (Diptera, Asilidae, Asilinae), with description of a remarkable new genus and three new species from the South American Chaco
Source: Zookeys. 2025 Mar 20;1232:311–41. doi: 10.3897/zookeys.1232.142494 (PMC11950825; doi:10.3897/zookeys.1232.142494)
Supplement: XML Treatment for Cardiasilus dangeloi [file zookeys.1232.142494-treatment5.xml]

<!DOCTYPE tp:taxon-treatment
  PUBLIC "-//TaxonX//DTD Taxonomic Treatment Publishing DTD v0 20100105//EN" "tax-treatment-NSO.dtd">
<tp:taxon-treatment xmlns:tp="http://www.plazi.org/taxpub"><tp:treatment-meta><kwd-group><label>Taxon classification</label><kwd>
                <named-content content-type="kingdom">Animalia</named-content>
              </kwd><kwd>
                <named-content content-type="order">Diptera</named-content>
              </kwd><kwd>
                <named-content content-type="family">Asilidae</named-content>
              </kwd></kwd-group><mixed-citation publication-type="journal"><person-group><name><surname>Soares</surname><given-names>Matheus M. M.</given-names></name><name><surname>Camargo</surname><given-names>Alexssandro</given-names></name><name><surname>Lamas</surname><given-names>Carlos J. E.</given-names></name></person-group><article-title>﻿A taxonomic synopsis and identification key to the genera of the <italic><tp:taxon-name><tp:taxon-name-part taxon-name-part-type="genus" reg="Myaptex">Myaptex</tp:taxon-name-part></tp:taxon-name></italic> group (<tp:taxon-name><tp:taxon-name-part taxon-name-part-type="order">Diptera</tp:taxon-name-part></tp:taxon-name>, <tp:taxon-name><tp:taxon-name-part taxon-name-part-type="family">Asilidae</tp:taxon-name-part></tp:taxon-name>, <tp:taxon-name><tp:taxon-name-part taxon-name-part-type="subfamily">Asilinae</tp:taxon-name-part></tp:taxon-name>), with description of a remarkable new genus and three new species from the South American Chaco</article-title><source>Zookeys</source><day>20</day><month>03</month><year>2025</year><volume>1232</volume><fpage>311</fpage><lpage>341</lpage><pub-id pub-id-type="doi">10.3897/zookeys.1232.142494</pub-id></mixed-citation></tp:treatment-meta><tp:nomenclature><label>﻿</label><tp:taxon-name>
              <object-id xmlns:xlink="http://www.w3.org/1999/xlink" content-type="arpha" xlink:type="simple">10EDCD72-18F8-54D9-A3A0-979C657815B3</object-id>
              <tp:taxon-name-part taxon-name-part-type="genus" reg="Cardiasilus">Cardiasilus</tp:taxon-name-part>
              <tp:taxon-name-part taxon-name-part-type="species" reg="dangeloi">dangeloi</tp:taxon-name-part>
              <object-id xmlns:xlink="http://www.w3.org/1999/xlink" content-type="zoobank" xlink:type="simple">https://zoobank.org/1CF4F823-5199-4E5D-9B5F-5145385C99E3</object-id>
            </tp:taxon-name><tp:taxon-status xmlns:xlink="http://www.w3.org/1999/xlink" xlink:type="simple">sp. nov.</tp:taxon-status><xref ref-type="fig" rid="F6">Figs 6</xref><xref ref-type="fig" rid="F7">, 7</xref><xref ref-type="fig" rid="F8">, 8</xref><xref ref-type="fig" rid="F19">, 19</xref></tp:nomenclature><tp:treatment-sec sec-type="diagnosis" id="SECID0E6WAG"><title>Diagnosis.</title><p>The black postalar macrosetae (Fig. <xref ref-type="fig" rid="F6">6B</xref>), the epandrium strongly excavated at mid-inner dorsal margin (Fig. <xref ref-type="fig" rid="F7">7A, F, H</xref>), and the subepandrial sclerite somewhat trapezoidal at middle (Fig. <xref ref-type="fig" rid="F8">8D</xref>) should promptly distinguish this species from its congeners.</p></tp:treatment-sec><tp:treatment-sec sec-type="description" id="SECID0ERXAG"><title>Description.</title><p><bold>Male</bold> (Fig. <xref ref-type="fig" rid="F6">6A</xref>). Body Length: 13.2 mm; wing length: 7.1 mm. <bold><italic>Head</italic></bold> (Fig. <xref ref-type="fig" rid="F6">6A–D</xref>). Similar to <italic><tp:taxon-name><tp:taxon-name-part taxon-name-part-type="genus" reg="Cardiasilus">C.</tp:taxon-name-part><tp:taxon-name-part taxon-name-part-type="species" reg="aysu">aysu</tp:taxon-name-part></tp:taxon-name></italic> sp. nov. except as noted: <bold><italic>Thorax</italic></bold> (Fig. <xref ref-type="fig" rid="F6">6A, B, D</xref>) postalar macrosetae black. <bold><italic>Legs</italic></bold> (Fig. <xref ref-type="fig" rid="F6">6B</xref>). <bold>Leg I.</bold> Tibia with posterior row of four long black macrosetae from basal 1/4 to apex. <bold>Leg II.</bold> Femur with anterior row of four strong black macrosetae (basalmost white). Tibia with macrosetae wholly black. <bold>Leg III.</bold> Femur with anteroventral row of short, strong, and sparse black macrosetae (basalmost white). <bold><italic>Terminalia</italic></bold> (Figs <xref ref-type="fig" rid="F7">7</xref>, <xref ref-type="fig" rid="F8">8</xref>). Similar to <italic><tp:taxon-name><tp:taxon-name-part taxon-name-part-type="genus" reg="Cardiasilus">C.</tp:taxon-name-part><tp:taxon-name-part taxon-name-part-type="species" reg="aysu">aysu</tp:taxon-name-part></tp:taxon-name></italic> sp. nov., except as noted: Epandrium strongly excavated at mid-inner dorsal margin (Fig. <xref ref-type="fig" rid="F7">7A, F</xref>); subepandrial sclerite somewhat trapezoidal at its middle (Fig. <xref ref-type="fig" rid="F8">8D</xref>).</p><fig id="F6" position="float" orientation="portrait"><object-id xmlns:xlink="http://www.w3.org/1999/xlink" content-type="doi" xlink:type="simple">10.3897/zookeys.1232.142494.figure6</object-id><object-id xmlns:xlink="http://www.w3.org/1999/xlink" content-type="arpha" xlink:type="simple">4F939530-A7EB-53BF-9F1D-40B1B58B866A</object-id><label>Figure 6.</label><caption><p><italic><tp:taxon-name><tp:taxon-name-part taxon-name-part-type="genus" reg="Cardiasilus">Cardiasilus</tp:taxon-name-part><tp:taxon-name-part taxon-name-part-type="species" reg="dangeloi">dangeloi</tp:taxon-name-part></tp:taxon-name></italic> sp. nov. (male holotype, before dissection) <bold>A, B</bold> habitus lateral and dorsal, respectively <bold>C</bold> head, anterior view <bold>D</bold> head and thorax, lateral view <bold>E</bold> abdomen, ventral view <bold>F</bold> wing.</p></caption><graphic xmlns:xlink="http://www.w3.org/1999/xlink" xlink:href="zookeys-1232-311_article-142494__-g006.jpg" position="float" orientation="portrait" xlink:type="simple" id="oo_1286740.jpg"><uri content-type="original_file" xlink:type="simple">https://binary.pensoft.net/fig/1286740</uri></graphic></fig><fig id="F7" position="float" orientation="portrait"><object-id xmlns:xlink="http://www.w3.org/1999/xlink" content-type="doi" xlink:type="simple">10.3897/zookeys.1232.142494.figure7</object-id><object-id xmlns:xlink="http://www.w3.org/1999/xlink" content-type="arpha" xlink:type="simple">8C9544D6-F669-5584-B4C2-6D1844DCCBC0</object-id><label>Figure 7.</label><caption><p><italic><tp:taxon-name><tp:taxon-name-part taxon-name-part-type="genus" reg="Cardiasilus">Cardiasilus</tp:taxon-name-part><tp:taxon-name-part taxon-name-part-type="species" reg="dangeloi">dangeloi</tp:taxon-name-part></tp:taxon-name></italic> sp. nov. (male holotype) <bold>A–C</bold> terminalia in dorsal, ventral, and lateral views, respectively <bold>D</bold> tergite 8 <bold>E</bold> sternite 8 <bold>F, G</bold> dissected terminalia in dorsal and ventral views, respectively <bold>H, I</bold> dissected terminalia without inner appendages in dorsal and ventral views, respectively. Abbreviations: cerc = cercus; epand = epandrium; goncx = gonocoxite; sbepand scl = subepandrial sclerite; st 8 = sternite 8; vp epand = ventral process of epandrium.</p></caption><graphic xmlns:xlink="http://www.w3.org/1999/xlink" xlink:href="zookeys-1232-311_article-142494__-g007.jpg" position="float" orientation="portrait" xlink:type="simple" id="oo_1286741.jpg"><uri content-type="original_file" xlink:type="simple">https://binary.pensoft.net/fig/1286741</uri></graphic></fig><fig id="F8" position="float" orientation="portrait"><object-id xmlns:xlink="http://www.w3.org/1999/xlink" content-type="doi" xlink:type="simple">10.3897/zookeys.1232.142494.figure8</object-id><object-id xmlns:xlink="http://www.w3.org/1999/xlink" content-type="arpha" xlink:type="simple">11B42DDA-D459-5F94-9A7C-98802C33D54B</object-id><label>Figure 8.</label><caption><p><italic><tp:taxon-name><tp:taxon-name-part taxon-name-part-type="genus" reg="Cardiasilus">Cardiasilus</tp:taxon-name-part><tp:taxon-name-part taxon-name-part-type="species" reg="dangeloi">dangeloi</tp:taxon-name-part></tp:taxon-name></italic> sp. nov. (male holotype) <bold>A</bold> inner appendages <bold>B</bold> gonocoxite and gonostylus <bold>C</bold> phallus and ejaculatory apodeme <bold>D</bold> subepandrial sclerite. Abbreviations: ej apod = ejaculatory apodeme; hypd = hypandrium; goncx = gonocoxite; gonst = gonostylus; ph = phallus.</p></caption><graphic xmlns:xlink="http://www.w3.org/1999/xlink" xlink:href="zookeys-1232-311_article-142494__-g008.jpg" position="float" orientation="portrait" xlink:type="simple" id="oo_1286742.jpg"><uri content-type="original_file" xlink:type="simple">https://binary.pensoft.net/fig/1286742</uri></graphic></fig><p><bold>Female.</bold> Unknown.</p></tp:treatment-sec><tp:treatment-sec sec-type="type material" id="SECID0EJ4AG"><title>Type examined material.</title><p><bold><italic>Holotype</italic></bold> • ♂ (<named-content xmlns:xlink="http://www.w3.org/1999/xlink" content-type="dwc:institutional_code" xlink:title="Museu de Zoologia da Universidade de São Paulo" xlink:href="http://grbio.org/institution/museu-de-zoologia-da-universidade-de-sao-paulo" xlink:type="simple">MZUSP</named-content>) labelled: “BRASIL: MS [state of Mato Grosso do Sul]: Porto Murtinho | Faz. São Fernando – km12 | <named-content xmlns:xlink="http://www.w3.org/1999/xlink" content-type="dwc:verbatimCoordinates" xlink:type="simple"><named-content content-type="geo-json" specific-use="{&#34;type&#34;:&#34;Point&#34;,&#34;coordinates&#34;:[-57.817222,-21.608333]}" id="NCID0E34AG" xlink:type="simple">21°36'30"S, 57°49'02"W</named-content></named-content> | 19–31.I.2008 | Nihei, S., Figueiredo, R. &amp; Almeida, J. | (col.)” “HOLOTYPE | <italic><tp:taxon-name><tp:taxon-name-part taxon-name-part-type="genus" reg="Cardiasilus">Cardiasilus</tp:taxon-name-part><tp:taxon-name-part taxon-name-part-type="species" reg="dangeloi">dangeloi</tp:taxon-name-part></tp:taxon-name></italic> | Soares, Camargo &amp; Lamas [red label]”. Holotype condition: Good, left postpedicel broken off, abdomen glued to thorax with remains of glue obscuring pruinosity of tergites one to three, terminalia dissected and stored in microvial at the same pin.</p></tp:treatment-sec><tp:treatment-sec sec-type="remarks" id="SECID0EM5AG"><title>Remarks.</title><p>The new species is remarkably similar to <italic><tp:taxon-name><tp:taxon-name-part taxon-name-part-type="genus" reg="Cardiasilus">C.</tp:taxon-name-part><tp:taxon-name-part taxon-name-part-type="species" reg="aysu">aysu</tp:taxon-name-part></tp:taxon-name></italic> sp. nov., differing only in the color of postalar macrosetae black (Fig. <xref ref-type="fig" rid="F6">6B</xref>), anterior row of macrosetae on mid femur wholly black, only the basalmost macroseta white (Fig. <xref ref-type="fig" rid="F6">6A</xref>), epandrium strongly excavated at mid-inner dorsal margin (Fig. <xref ref-type="fig" rid="F7">7A, F, H</xref>) and subepandrial sclerite somewhat trapezoidal at middle (Fig. <xref ref-type="fig" rid="F8">8D</xref>). In <italic><tp:taxon-name><tp:taxon-name-part taxon-name-part-type="genus" reg="Cardiasilus">C.</tp:taxon-name-part><tp:taxon-name-part taxon-name-part-type="species" reg="aysu">aysu</tp:taxon-name-part></tp:taxon-name></italic> sp. nov. the postalar macrosetae are yellow (Fig. <xref ref-type="fig" rid="F2">2C</xref>), the anterior row of macrosetae on the mid femur is white, the mid-inner dorsal margin of the epandrium is weakly excavated (Fig. <xref ref-type="fig" rid="F3">3A</xref>) and the subepandrial sclerite is somewhat diamond-shaped (Fig. <xref ref-type="fig" rid="F4">4D</xref>). The epandrium strongly excavated medially at inner margin and the lack of a dorsal preapical process also differs <italic><tp:taxon-name><tp:taxon-name-part taxon-name-part-type="genus" reg="Cardiasilus">C.</tp:taxon-name-part><tp:taxon-name-part taxon-name-part-type="species" reg="dangeloi">dangeloi</tp:taxon-name-part></tp:taxon-name></italic> sp. nov. from <italic><tp:taxon-name><tp:taxon-name-part taxon-name-part-type="genus" reg="Cardiasilus">C.</tp:taxon-name-part><tp:taxon-name-part taxon-name-part-type="species" reg="ruda">ruda</tp:taxon-name-part></tp:taxon-name></italic> sp. nov.</p></tp:treatment-sec><tp:treatment-sec sec-type="distribution" id="SECID0E1ABG"><title>Distribution.</title><p>Brazil (state of Mato Grosso do Sul) (Fig. <xref ref-type="fig" rid="F19">19</xref>).</p></tp:treatment-sec><tp:treatment-sec sec-type="etymology" id="SECID0EEBBG"><title>Etymology.</title><p>The new species is named after Gio D’Angelo (INPA), an artist, photographer, and myrmecologist who is the partner of the first author and deeply passionate about scientific illustration. Gio also kindly created the illustration for Fig. <xref ref-type="fig" rid="F20">20</xref>.</p></tp:treatment-sec><tp:treatment-sec><!--Section generated to contain objects referenced in tp:taxon-treatment.--><fig id="F19" position="float" orientation="portrait"><object-id xmlns:xlink="http://www.w3.org/1999/xlink" content-type="doi" xlink:type="simple">10.3897/zookeys.1232.142494.figure19</object-id><object-id xmlns:xlink="http://www.w3.org/1999/xlink" content-type="arpha" xlink:type="simple">4B592D6A-408B-5812-9CEC-C09FCF75D618</object-id><label>Figure 19.</label><caption><p>Known geographical distribution of <italic><tp:taxon-name><tp:taxon-name-part taxon-name-part-type="genus" reg="Cardiasilus">Cardiasilus</tp:taxon-name-part></tp:taxon-name></italic> gen. nov. species.</p></caption><graphic xmlns:xlink="http://www.w3.org/1999/xlink" xlink:href="zookeys-1232-311_article-142494__-g019.jpg" position="float" orientation="portrait" xlink:type="simple" id="oo_1286753.jpg"><uri content-type="original_file" xlink:type="simple">https://binary.pensoft.net/fig/1286753</uri></graphic></fig><fig id="F2" position="float" orientation="portrait"><object-id xmlns:xlink="http://www.w3.org/1999/xlink" content-type="doi" xlink:type="simple">10.3897/zookeys.1232.142494.figure2</object-id><object-id xmlns:xlink="http://www.w3.org/1999/xlink" content-type="arpha" xlink:type="simple">6D757D7A-B81D-5396-80E6-6CA382B23FA8</object-id><label>Figure 2.</label><caption><p><italic><tp:taxon-name><tp:taxon-name-part taxon-name-part-type="genus" reg="Cardiasilus">Cardiasilus</tp:taxon-name-part><tp:taxon-name-part taxon-name-part-type="species" reg="aysu">aysu</tp:taxon-name-part></tp:taxon-name></italic> sp. nov. (male holotype) <bold>A, B</bold> habitus lateral and dorsal, respectively <bold>C</bold> head and thorax, lateral view <bold>D</bold> head, anterior view <bold>E, F</bold> antenna, lateral and dorsal views, respectively <bold>G</bold> wing <bold>H</bold> abdomen, ventral view. Abbreviations: <italic>d</italic> = discal cell; <italic>m3</italic> = third medial cell; <italic>r1</italic> = first radial cell; <italic>r2+3</italic> = second + third radial cell; <italic>R2+3</italic> = second branch of radius; <italic>R4</italic> = upper branch of third branch of radius; <italic>R5</italic> = lower branch of third branch of radius.</p></caption><graphic xmlns:xlink="http://www.w3.org/1999/xlink" xlink:href="zookeys-1232-311_article-142494__-g002.jpg" position="float" orientation="portrait" xlink:type="simple" id="oo_1286736.jpg"><uri content-type="original_file" xlink:type="simple">https://binary.pensoft.net/fig/1286736</uri></graphic></fig><fig id="F3" position="float" orientation="portrait"><object-id xmlns:xlink="http://www.w3.org/1999/xlink" content-type="doi" xlink:type="simple">10.3897/zookeys.1232.142494.figure3</object-id><object-id xmlns:xlink="http://www.w3.org/1999/xlink" content-type="arpha" xlink:type="simple">446AC9E5-E159-5984-9DFF-A44FF6116E88</object-id><label>Figure 3.</label><caption><p><italic><tp:taxon-name><tp:taxon-name-part taxon-name-part-type="genus" reg="Cardiasilus">Cardiasilus</tp:taxon-name-part><tp:taxon-name-part taxon-name-part-type="species" reg="aysu">aysu</tp:taxon-name-part></tp:taxon-name></italic> sp. nov. (<bold>A–C</bold> male holotype <bold>D–I</bold> male paratype) <bold>A–C</bold> terminalia in dorsal, lateral, and ventral views, respectively <bold>D</bold> tergite 8 <bold>E</bold> sternite 8 <bold>F, G</bold> dissected terminalia in dorsal and ventral views, respectively <bold>H, I</bold> dissected terminalia without inner appendages in dorsal and ventral views, respectively. Abbreviations: cerc = cercus; epand = epandrium; goncx = gonocoxite; sbepand scl = subepandrial sclerite; st 8 = sternite 8; vp epand = ventral process of epandrium.</p></caption><graphic xmlns:xlink="http://www.w3.org/1999/xlink" xlink:href="zookeys-1232-311_article-142494__-g003.jpg" position="float" orientation="portrait" xlink:type="simple" id="oo_1286737.jpg"><uri content-type="original_file" xlink:type="simple">https://binary.pensoft.net/fig/1286737</uri></graphic></fig><fig id="F4" position="float" orientation="portrait"><object-id xmlns:xlink="http://www.w3.org/1999/xlink" content-type="doi" xlink:type="simple">10.3897/zookeys.1232.142494.figure4</object-id><object-id xmlns:xlink="http://www.w3.org/1999/xlink" content-type="arpha" xlink:type="simple">03FC1287-B4CB-54C0-A405-50EE5520BF98</object-id><label>Figure 4.</label><caption><p><italic><tp:taxon-name><tp:taxon-name-part taxon-name-part-type="genus" reg="Cardiasilus">Cardiasilus</tp:taxon-name-part><tp:taxon-name-part taxon-name-part-type="species" reg="aysu">aysu</tp:taxon-name-part></tp:taxon-name></italic> sp. nov. (male paratype) <bold>A</bold> inner appendages <bold>B</bold> gonocoxite and gonostylus <bold>C</bold> phallus and ejaculatory apodeme <bold>D</bold> subepandrial sclerite <bold>E</bold> hypandrium. Abbreviations: ej apod = ejaculatory apodeme; hypd = hypandrium; goncx = gonocoxite; gonst = gonostylus; ph = phallus.</p></caption><graphic xmlns:xlink="http://www.w3.org/1999/xlink" xlink:href="zookeys-1232-311_article-142494__-g004.jpg" position="float" orientation="portrait" xlink:type="simple" id="oo_1286738.jpg"><uri content-type="original_file" xlink:type="simple">https://binary.pensoft.net/fig/1286738</uri></graphic></fig><fig id="F20" position="float" orientation="portrait"><object-id xmlns:xlink="http://www.w3.org/1999/xlink" content-type="doi" xlink:type="simple">10.3897/zookeys.1232.142494.figure20</object-id><object-id xmlns:xlink="http://www.w3.org/1999/xlink" content-type="arpha" xlink:type="simple">A0FE0920-A980-551F-AB83-A0AEE6708437</object-id><label>Figure 20.</label><caption><p>Illustration of <italic><tp:taxon-name><tp:taxon-name-part taxon-name-part-type="genus" reg="Cardiasilus">Cardiasilus</tp:taxon-name-part><tp:taxon-name-part taxon-name-part-type="species" reg="dangeloi">dangeloi</tp:taxon-name-part></tp:taxon-name></italic> gen. nov. et sp. nov.</p></caption><graphic xmlns:xlink="http://www.w3.org/1999/xlink" xlink:href="zookeys-1232-311_article-142494__-g020.jpg" position="float" orientation="portrait" xlink:type="simple" id="oo_1286754.jpg"><uri content-type="original_file" xlink:type="simple">https://binary.pensoft.net/fig/1286754</uri></graphic></fig></tp:treatment-sec></tp:taxon-treatment>
