# Supplementary material for: ﻿A taxonomic synopsis and identification key to the genera of the Myaptex group (Diptera, Asilidae, Asilinae), with description of a remarkable new genus and three new species from the South American Chaco
Source: Zookeys. 2025 Mar 20;1232:311–41. doi: 10.3897/zookeys.1232.142494 (PMC11950825; doi:10.3897/zookeys.1232.142494)
Supplement: XML Treatment for Cardiasilus ruda [file zookeys.1232.142494-treatment6.xml]

<!DOCTYPE tp:taxon-treatment
  PUBLIC "-//TaxonX//DTD Taxonomic Treatment Publishing DTD v0 20100105//EN" "tax-treatment-NSO.dtd">
<tp:taxon-treatment xmlns:tp="http://www.plazi.org/taxpub"><tp:treatment-meta><kwd-group><label>Taxon classification</label><kwd>
                <named-content content-type="kingdom">Animalia</named-content>
              </kwd><kwd>
                <named-content content-type="order">Diptera</named-content>
              </kwd><kwd>
                <named-content content-type="family">Asilidae</named-content>
              </kwd></kwd-group><mixed-citation publication-type="journal"><person-group><name><surname>Soares</surname><given-names>Matheus M. M.</given-names></name><name><surname>Camargo</surname><given-names>Alexssandro</given-names></name><name><surname>Lamas</surname><given-names>Carlos J. E.</given-names></name></person-group><article-title>﻿A taxonomic synopsis and identification key to the genera of the <italic><tp:taxon-name><tp:taxon-name-part taxon-name-part-type="genus" reg="Myaptex">Myaptex</tp:taxon-name-part></tp:taxon-name></italic> group (<tp:taxon-name><tp:taxon-name-part taxon-name-part-type="order">Diptera</tp:taxon-name-part></tp:taxon-name>, <tp:taxon-name><tp:taxon-name-part taxon-name-part-type="family">Asilidae</tp:taxon-name-part></tp:taxon-name>, <tp:taxon-name><tp:taxon-name-part taxon-name-part-type="subfamily">Asilinae</tp:taxon-name-part></tp:taxon-name>), with description of a remarkable new genus and three new species from the South American Chaco</article-title><source>Zookeys</source><day>20</day><month>03</month><year>2025</year><volume>1232</volume><fpage>311</fpage><lpage>341</lpage><pub-id pub-id-type="doi">10.3897/zookeys.1232.142494</pub-id></mixed-citation></tp:treatment-meta><tp:nomenclature><label>﻿</label><tp:taxon-name>
              <object-id xmlns:xlink="http://www.w3.org/1999/xlink" content-type="arpha" xlink:type="simple">6FED5ABB-577F-536F-A4CB-5F375D3F8B16</object-id>
              <tp:taxon-name-part taxon-name-part-type="genus" reg="Cardiasilus">Cardiasilus</tp:taxon-name-part>
              <tp:taxon-name-part taxon-name-part-type="species" reg="ruda">ruda</tp:taxon-name-part>
              <object-id xmlns:xlink="http://www.w3.org/1999/xlink" content-type="zoobank" xlink:type="simple">https://zoobank.org/00CEB9B1-E2CF-4C9B-B998-C8305DA907BB</object-id>
            </tp:taxon-name><tp:taxon-status xmlns:xlink="http://www.w3.org/1999/xlink" xlink:type="simple">sp. nov.</tp:taxon-status><xref ref-type="fig" rid="F9">Figs 9</xref><xref ref-type="fig" rid="F10">, 10</xref><xref ref-type="fig" rid="F11">, 11</xref><xref ref-type="fig" rid="F19">, 19</xref></tp:nomenclature><tp:treatment-sec sec-type="diagnosis" id="SECID0EHDBG"><title>Diagnosis.</title><p>The inner margin of epandrium with a short, dorsal, sub-triangular, pre-apical process followed by a short, ventral, sub-rectangular, anteriorly curved, apical process (Fig. <xref ref-type="fig" rid="F10">10A, F, G</xref>) separates this species from its congeners.</p></tp:treatment-sec><tp:treatment-sec sec-type="description" id="SECID0ERDBG"><title>Description.</title><p><bold>Male</bold> (Fig. <xref ref-type="fig" rid="F9">9A</xref>). Body Length: 10.3 mm; wing length: 5.7 mm. <bold><italic>Head</italic></bold> (Fig. <xref ref-type="fig" rid="F9">9A–D</xref>). Similar to <italic><tp:taxon-name><tp:taxon-name-part taxon-name-part-type="genus" reg="Cardiasilus">C.</tp:taxon-name-part><tp:taxon-name-part taxon-name-part-type="species" reg="aysu">aysu</tp:taxon-name-part></tp:taxon-name></italic> sp. nov. except as noted: <bold><italic>Thorax</italic></bold> (Fig. <xref ref-type="fig" rid="F9">9A, B, D</xref>). Two pairs of dorsocentral macrosetae. <bold><italic>Terminalia</italic></bold> (Figs <xref ref-type="fig" rid="F10">10</xref>, <xref ref-type="fig" rid="F11">11</xref>). Epandrium with a short, dorsal, sub-triangular, pre-apical process followed by a short, ventral, sub-rectangular, anteriorly curved, apical process (Fig. <xref ref-type="fig" rid="F10">10A, F, G</xref>). Subepandrial sclerite goblet-shaped (Fig. <xref ref-type="fig" rid="F11">11D</xref>).</p><fig id="F9" position="float" orientation="portrait"><object-id xmlns:xlink="http://www.w3.org/1999/xlink" content-type="doi" xlink:type="simple">10.3897/zookeys.1232.142494.figure9</object-id><object-id xmlns:xlink="http://www.w3.org/1999/xlink" content-type="arpha" xlink:type="simple">7FF862B3-0E34-5DDE-B1C2-EB95E329AF36</object-id><label>Figure 9.</label><caption><p><italic><tp:taxon-name><tp:taxon-name-part taxon-name-part-type="genus" reg="Cardiasilus">Cardiasilus</tp:taxon-name-part><tp:taxon-name-part taxon-name-part-type="species" reg="ruda">ruda</tp:taxon-name-part></tp:taxon-name></italic> sp. nov. (male holotype, before dissection) <bold>A, B</bold> habitus lateral and dorsal, respectively <bold>C</bold> head, anterior view <bold>D</bold> head and thorax, lateral view <bold>E</bold> abdomen, ventral view <bold>F</bold> wing.</p></caption><graphic xmlns:xlink="http://www.w3.org/1999/xlink" xlink:href="zookeys-1232-311_article-142494__-g009.jpg" position="float" orientation="portrait" xlink:type="simple" id="oo_1286743.jpg"><uri content-type="original_file" xlink:type="simple">https://binary.pensoft.net/fig/1286743</uri></graphic></fig><fig id="F10" position="float" orientation="portrait"><object-id xmlns:xlink="http://www.w3.org/1999/xlink" content-type="doi" xlink:type="simple">10.3897/zookeys.1232.142494.figure10</object-id><object-id xmlns:xlink="http://www.w3.org/1999/xlink" content-type="arpha" xlink:type="simple">74655C58-3DA0-5E43-BC3A-46A2BF084DE7</object-id><label>Figure 10.</label><caption><p><italic><tp:taxon-name><tp:taxon-name-part taxon-name-part-type="genus" reg="Cardiasilus">Cardiasilus</tp:taxon-name-part><tp:taxon-name-part taxon-name-part-type="species" reg="ruda">ruda</tp:taxon-name-part></tp:taxon-name></italic> sp. nov. (male holotype) <bold>A–C</bold> terminalia in dorsal, lateral, and ventral views, respectively <bold>D</bold> tergite 8, <bold>E</bold> sternite 8 <bold>F, G</bold> dissected terminalia in dorsal and ventral views, respectively. Abbreviations: cerc = cercus; epand = epandrium; dp epand = dorsal process of epandrium; goncx = gonocoxite; sbepand scl = subepandrial sclerite; st 8 = sternite 8; tg 8 = tergite 8; vp epand = ventral process of epandrium.</p></caption><graphic xmlns:xlink="http://www.w3.org/1999/xlink" xlink:href="zookeys-1232-311_article-142494__-g010.jpg" position="float" orientation="portrait" xlink:type="simple" id="oo_1286744.jpg"><uri content-type="original_file" xlink:type="simple">https://binary.pensoft.net/fig/1286744</uri></graphic></fig><fig id="F11" position="float" orientation="portrait"><object-id xmlns:xlink="http://www.w3.org/1999/xlink" content-type="doi" xlink:type="simple">10.3897/zookeys.1232.142494.figure11</object-id><object-id xmlns:xlink="http://www.w3.org/1999/xlink" content-type="arpha" xlink:type="simple">9A7F9731-99B4-5F1A-AAE3-82CC086E1FCC</object-id><label>Figure 11.</label><caption><p><italic><tp:taxon-name><tp:taxon-name-part taxon-name-part-type="genus" reg="Cardiasilus">Cardiasilus</tp:taxon-name-part><tp:taxon-name-part taxon-name-part-type="species" reg="ruda">ruda</tp:taxon-name-part></tp:taxon-name></italic> sp. nov. (male holotype) <bold>A</bold> inner appendages <bold>B</bold> gonocoxite and gonostylus <bold>C</bold> phallus and ejaculatory apodeme <bold>D</bold> subepandrial sclerite. Abbreviations: cerc = cercus; ej apod = ejaculatory apodeme; hypd = hypandrium; goncx = gonocoxite; gonst = gonostylus; ph = phallus.</p></caption><graphic xmlns:xlink="http://www.w3.org/1999/xlink" xlink:href="zookeys-1232-311_article-142494__-g011.jpg" position="float" orientation="portrait" xlink:type="simple" id="oo_1286745.jpg"><uri content-type="original_file" xlink:type="simple">https://binary.pensoft.net/fig/1286745</uri></graphic></fig><p><bold>Female.</bold> Unknown.</p></tp:treatment-sec><tp:treatment-sec sec-type="type material" id="SECID0EPIBG"><title>Type examined material.</title><p><bold><italic>Holotype</italic></bold> • ♂ (<named-content xmlns:xlink="http://www.w3.org/1999/xlink" content-type="dwc:institutional_code" xlink:title="Museu de Zoologia da Universidade de São Paulo" xlink:href="http://grbio.org/institution/museu-de-zoologia-da-universidade-de-sao-paulo" xlink:type="simple">MZUSP</named-content>) labelled: “PARAGUAI | Colônia Piraretá [ca <named-content xmlns:xlink="http://www.w3.org/1999/xlink" content-type="dwc:verbatimCoordinates" xlink:type="simple"><named-content content-type="geo-json" specific-use="{&#34;type&#34;:&#34;Point&#34;,&#34;coordinates&#34;:[-56.983361,-25.502556]}" id="NCID0ECJBG" xlink:type="simple">25°30'09.2"S, 56°59'00.1"W</named-content></named-content>] | 25.xii.1971” “HOLOTYPE | <italic><tp:taxon-name><tp:taxon-name-part taxon-name-part-type="genus" reg="Cardiasilus">Cardiasilus</tp:taxon-name-part><tp:taxon-name-part taxon-name-part-type="species" reg="ruda">ruda</tp:taxon-name-part></tp:taxon-name></italic> | Soares, Camargo &amp; Lamas [red label]”. Holotype condition: Both postpedicel and mid legs broken off, terminalia dissected and stored in microvial at the same pin.</p></tp:treatment-sec><tp:treatment-sec sec-type="remarks" id="SECID0ESJBG"><title>Remarks.</title><p>The new species is remarkably similar to <italic><tp:taxon-name><tp:taxon-name-part taxon-name-part-type="genus" reg="Cardiasilus">C.</tp:taxon-name-part><tp:taxon-name-part taxon-name-part-type="species" reg="aysu">aysu</tp:taxon-name-part></tp:taxon-name></italic> sp. nov., differing only in the shape of epandrium with a short, dorsal, sub-triangular, pre-apical process followed by a short, ventral, sub-rectangular, anteriorly curved, apical process (Fig. <xref ref-type="fig" rid="F10">10A, F, G</xref>). The epandrium lacks such processes at dorsal inner margin in <italic><tp:taxon-name><tp:taxon-name-part taxon-name-part-type="genus" reg="Cardiasilus">C.</tp:taxon-name-part><tp:taxon-name-part taxon-name-part-type="species" reg="aysu">aysu</tp:taxon-name-part></tp:taxon-name></italic> sp. nov., and <italic><tp:taxon-name><tp:taxon-name-part taxon-name-part-type="genus" reg="Cardiasilus">C.</tp:taxon-name-part><tp:taxon-name-part taxon-name-part-type="species" reg="dangeloi">dangeloi</tp:taxon-name-part></tp:taxon-name></italic> sp. nov.</p></tp:treatment-sec><tp:treatment-sec sec-type="distribution" id="SECID0E4KBG"><title>Distribution.</title><p>Paraguay (department of Cordillera) (Fig. <xref ref-type="fig" rid="F19">19</xref>).</p></tp:treatment-sec><tp:treatment-sec sec-type="etymology" id="SECID0EHLBG"><title>Etymology.</title><p>Rudá is the deity of love in the pantheon of deities of Tupi-Guarani culture. It alludes to the male epandria that resembles an ideogram of a heart (Fig. <xref ref-type="fig" rid="F10">10A</xref>). Treated as a noun in apposition.</p></tp:treatment-sec><tp:treatment-sec><!--Section generated to contain objects referenced in tp:taxon-treatment.--><fig id="F19" position="float" orientation="portrait"><object-id xmlns:xlink="http://www.w3.org/1999/xlink" content-type="doi" xlink:type="simple">10.3897/zookeys.1232.142494.figure19</object-id><object-id xmlns:xlink="http://www.w3.org/1999/xlink" content-type="arpha" xlink:type="simple">4B592D6A-408B-5812-9CEC-C09FCF75D618</object-id><label>Figure 19.</label><caption><p>Known geographical distribution of <italic><tp:taxon-name><tp:taxon-name-part taxon-name-part-type="genus" reg="Cardiasilus">Cardiasilus</tp:taxon-name-part></tp:taxon-name></italic> gen. nov. species.</p></caption><graphic xmlns:xlink="http://www.w3.org/1999/xlink" xlink:href="zookeys-1232-311_article-142494__-g019.jpg" position="float" orientation="portrait" xlink:type="simple" id="oo_1286753.jpg"><uri content-type="original_file" xlink:type="simple">https://binary.pensoft.net/fig/1286753</uri></graphic></fig></tp:treatment-sec></tp:taxon-treatment>
