# Supplementary material for: ﻿A taxonomic synopsis and identification key to the genera of the Myaptex group (Diptera, Asilidae, Asilinae), with description of a remarkable new genus and three new species from the South American Chaco
Source: Zookeys. 2025 Mar 20;1232:311–41. doi: 10.3897/zookeys.1232.142494 (PMC11950825; doi:10.3897/zookeys.1232.142494)
Supplement: XML Treatment for Martintella [file zookeys.1232.142494-treatment7.xml]

<!DOCTYPE tp:taxon-treatment
  PUBLIC "-//TaxonX//DTD Taxonomic Treatment Publishing DTD v0 20100105//EN" "tax-treatment-NSO.dtd">
<tp:taxon-treatment xmlns:tp="http://www.plazi.org/taxpub"><tp:treatment-meta><kwd-group><label>Taxon classification</label><kwd>
                <named-content content-type="kingdom">Animalia</named-content>
              </kwd><kwd>
                <named-content content-type="order">Diptera</named-content>
              </kwd><kwd>
                <named-content content-type="family">Asilidae</named-content>
              </kwd></kwd-group><mixed-citation publication-type="journal"><person-group><name><surname>Soares</surname><given-names>Matheus M. M.</given-names></name><name><surname>Camargo</surname><given-names>Alexssandro</given-names></name><name><surname>Lamas</surname><given-names>Carlos J. E.</given-names></name></person-group><article-title>﻿A taxonomic synopsis and identification key to the genera of the <italic><tp:taxon-name><tp:taxon-name-part taxon-name-part-type="genus" reg="Myaptex">Myaptex</tp:taxon-name-part></tp:taxon-name></italic> group (<tp:taxon-name><tp:taxon-name-part taxon-name-part-type="order">Diptera</tp:taxon-name-part></tp:taxon-name>, <tp:taxon-name><tp:taxon-name-part taxon-name-part-type="family">Asilidae</tp:taxon-name-part></tp:taxon-name>, <tp:taxon-name><tp:taxon-name-part taxon-name-part-type="subfamily">Asilinae</tp:taxon-name-part></tp:taxon-name>), with description of a remarkable new genus and three new species from the South American Chaco</article-title><source>Zookeys</source><day>20</day><month>03</month><year>2025</year><volume>1232</volume><fpage>311</fpage><lpage>341</lpage><pub-id pub-id-type="doi">10.3897/zookeys.1232.142494</pub-id></mixed-citation></tp:treatment-meta><tp:nomenclature><label>﻿</label><tp:taxon-name>
              <object-id xmlns:xlink="http://www.w3.org/1999/xlink" content-type="arpha" xlink:type="simple">1E857403-AE4C-512D-8103-6CC604C7E609</object-id>
              <tp:taxon-name-part taxon-name-part-type="genus" reg="Martintella">Martintella</tp:taxon-name-part>
            </tp:taxon-name><tp:taxon-authority>Artigas</tp:taxon-authority><xref ref-type="fig" rid="F12">Fig. 12</xref><tp:nomenclature-citation-list><tp:nomenclature-citation><tp:taxon-name>
                  <tp:taxon-name-part taxon-name-part-type="genus" reg="Martintella">Martintella</tp:taxon-name-part>
                </tp:taxon-name><comment>Artigas, 1996: 75 (<italic>nomen novum</italic> for <tp:taxon-name><tp:taxon-name-part taxon-name-part-type="genus" reg="Martinella">Martinella</tp:taxon-name-part></tp:taxon-name> Artigas &amp; Papavero, 1995). Type species: <tp:taxon-name><tp:taxon-name-part taxon-name-part-type="genus" reg="Asilus">Asilus</tp:taxon-name-part><tp:taxon-name-part taxon-name-part-type="species" reg="lestes">lestes</tp:taxon-name-part></tp:taxon-name> Williston, 1901 (original designation). Type locality: Mexico, Guerreiro, Chilpancingo</comment></tp:nomenclature-citation></tp:nomenclature-citation-list></tp:nomenclature><tp:treatment-sec sec-type="remarks" id="SECID0ETNBG"><title>Remarks.</title><p>The genus <italic><tp:taxon-name><tp:taxon-name-part taxon-name-part-type="genus" reg="Martintella">Martintella</tp:taxon-name-part></tp:taxon-name></italic> was erected to accommodate the species <italic><tp:taxon-name><tp:taxon-name-part taxon-name-part-type="genus" reg="Asilus">Asilus</tp:taxon-name-part><tp:taxon-name-part taxon-name-part-type="species" reg="lestes">lestes</tp:taxon-name-part></tp:taxon-name></italic> Williston, 1901, at the time placed in <italic><tp:taxon-name><tp:taxon-name-part taxon-name-part-type="genus" reg="Wilcoxius">Wilcoxius</tp:taxon-name-part></tp:taxon-name></italic>. Subsequently, <xref ref-type="bibr" rid="B22">Scarbrough (2010)</xref> described the second species, <italic><tp:taxon-name><tp:taxon-name-part taxon-name-part-type="genus" reg="Martintella">Martintella</tp:taxon-name-part><tp:taxon-name-part taxon-name-part-type="species" reg="elliptica">elliptica</tp:taxon-name-part></tp:taxon-name></italic> Scarbrough, 2010, from Trinidad and Tobago. Finally, <xref ref-type="bibr" rid="B24">Vieira et al. (2014)</xref> described two new species from Costa Rica, and commented on the possibly dubious position of <italic><tp:taxon-name><tp:taxon-name-part taxon-name-part-type="genus" reg="Martintella">Martintella</tp:taxon-name-part><tp:taxon-name-part taxon-name-part-type="species" reg="elliptica">elliptica</tp:taxon-name-part></tp:taxon-name></italic> in the genus. According to <xref ref-type="bibr" rid="B11">Fisher (2009)</xref>, species of <italic><tp:taxon-name><tp:taxon-name-part taxon-name-part-type="genus" reg="Martintella">Martintella</tp:taxon-name-part></tp:taxon-name></italic> are similar to those of <italic><tp:taxon-name><tp:taxon-name-part taxon-name-part-type="genus" reg="Wilcoxius">Wilcoxius</tp:taxon-name-part></tp:taxon-name></italic>. However, <italic><tp:taxon-name><tp:taxon-name-part taxon-name-part-type="genus" reg="Martintella">Martintella</tp:taxon-name-part></tp:taxon-name></italic> is easily recognized by the frons with convergent slopes (Fig. <xref ref-type="fig" rid="F12">12A</xref>), mystax restricted to middle of face, resembling a mohawk (Fig. <xref ref-type="fig" rid="F12">12A, B</xref>), sternites lacking macrosetae, and phallus completely concealed versus frons with parallel slopes (Fig. <xref ref-type="fig" rid="F18">18D</xref>), mystax not restricted to the middle of face and not resembling a mohawk (Fig. <xref ref-type="fig" rid="F18">18D</xref>), sternites two to five with one to two pairs of macrosetae (Fig. <xref ref-type="fig" rid="F18">18E</xref>), and phallus exposed (Fig. <xref ref-type="fig" rid="F18">18F</xref>).</p><fig id="F12" position="float" orientation="portrait"><object-id xmlns:xlink="http://www.w3.org/1999/xlink" content-type="doi" xlink:type="simple">10.3897/zookeys.1232.142494.figure12</object-id><object-id xmlns:xlink="http://www.w3.org/1999/xlink" content-type="arpha" xlink:type="simple">A1A0ED80-D280-5F76-B617-C82949506C7C</object-id><label>Figure 12.</label><caption><p><italic><tp:taxon-name><tp:taxon-name-part taxon-name-part-type="genus" reg="Martintella">Martintella</tp:taxon-name-part></tp:taxon-name></italic> sp. (male from Mexico) <bold>A, B</bold> Head in anterior and lateral views, respectively. Photographs provided by Frida Bello (INECOL).</p></caption><graphic xmlns:xlink="http://www.w3.org/1999/xlink" xlink:href="zookeys-1232-311_article-142494__-g012.jpg" position="float" orientation="portrait" xlink:type="simple" id="oo_1286746.jpg"><uri content-type="original_file" xlink:type="simple">https://binary.pensoft.net/fig/1286746</uri></graphic></fig></tp:treatment-sec><tp:treatment-sec sec-type="distribution" id="SECID0EXRBG"><title>Distribution.</title><p>Costa Rica, Mexico, and Trinidad and Tobago.</p></tp:treatment-sec><tp:treatment-sec><!--Section generated to contain objects referenced in tp:taxon-treatment.--><fig id="F18" position="float" orientation="portrait"><object-id xmlns:xlink="http://www.w3.org/1999/xlink" content-type="doi" xlink:type="simple">10.3897/zookeys.1232.142494.figure18</object-id><object-id xmlns:xlink="http://www.w3.org/1999/xlink" content-type="arpha" xlink:type="simple">129CC592-5FD8-55A6-8BC7-C5C13578D437</object-id><label>Figure 18.</label><caption><p><italic><tp:taxon-name><tp:taxon-name-part taxon-name-part-type="genus" reg="Wilcoxius">Wilcoxius</tp:taxon-name-part><tp:taxon-name-part taxon-name-part-type="species" reg="truncus">truncus</tp:taxon-name-part></tp:taxon-name></italic> (Martin, 1975) (male holotype) <bold>A, B</bold> habitus lateral and dorsal, respectively <bold>C</bold> head and thorax, lateral view <bold>D</bold> head, anterior view <bold>E</bold> abdomen, lateroventral view <bold>F</bold> terminalia, lateral view.</p></caption><graphic xmlns:xlink="http://www.w3.org/1999/xlink" xlink:href="zookeys-1232-311_article-142494__-g018.jpg" position="float" orientation="portrait" xlink:type="simple" id="oo_1286752.jpg"><uri content-type="original_file" xlink:type="simple">https://binary.pensoft.net/fig/1286752</uri></graphic></fig></tp:treatment-sec><ref-list><ref id="B22"><mixed-citation xmlns:xlink="http://www.w3.org/1999/xlink" xlink:type="simple"><person-group><name name-style="western"><surname>Scarbrough</surname><given-names>AG</given-names></name></person-group> (<year>2010</year>) A new species of <italic><tp:taxon-name><tp:taxon-name-part taxon-name-part-type="genus">Martintella</tp:taxon-name-part></tp:taxon-name></italic> Artigas, 1996 from the islands of Tobago and Trinidad (<tp:taxon-name><tp:taxon-name-part taxon-name-part-type="order">Diptera</tp:taxon-name-part></tp:taxon-name>: <tp:taxon-name><tp:taxon-name-part taxon-name-part-type="family">Asilidae</tp:taxon-name-part></tp:taxon-name>). Transactions of the American Entomological Society 136 (1+2): 193–198. <ext-link xlink:href="10.3157/061.136.0206" ext-link-type="doi" xlink:type="simple">https://doi.org/10.3157/061.136.0206</ext-link></mixed-citation></ref><ref id="B24"><mixed-citation xmlns:xlink="http://www.w3.org/1999/xlink" xlink:type="simple"><person-group><name name-style="western"><surname>Vieira</surname><given-names>R</given-names></name><name name-style="western"><surname>Rafael</surname><given-names>JA</given-names></name><name name-style="western"><surname>Fisher</surname><given-names>EM</given-names></name></person-group> (<year>2014</year>) <article-title>Two new species of <italic><tp:taxon-name><tp:taxon-name-part taxon-name-part-type="genus">Martintella</tp:taxon-name-part></tp:taxon-name></italic> Artigas, 1996 (<tp:taxon-name><tp:taxon-name-part taxon-name-part-type="order">Diptera</tp:taxon-name-part></tp:taxon-name>, <tp:taxon-name><tp:taxon-name-part taxon-name-part-type="family">Asilidae</tp:taxon-name-part></tp:taxon-name>, <tp:taxon-name><tp:taxon-name-part taxon-name-part-type="subfamily">Asilinae</tp:taxon-name-part></tp:taxon-name>) from Costa Rica.</article-title><source>Zootaxa</source><volume>3878</volume>(<issue>5</issue>): <fpage>451</fpage>–<lpage>461</lpage>. <ext-link xlink:href="10.11646/zootaxa.3878.5.3" ext-link-type="doi" xlink:type="simple">https://doi.org/10.11646/zootaxa.3878.5.3</ext-link></mixed-citation></ref><ref id="B11"><mixed-citation xmlns:xlink="http://www.w3.org/1999/xlink" xlink:type="simple"><person-group><name name-style="western"><surname>Fisher</surname><given-names>E</given-names></name></person-group> (<year>2009</year>) <article-title><tp:taxon-name><tp:taxon-name-part taxon-name-part-type="family">Asilidae</tp:taxon-name-part></tp:taxon-name> (Robber flies, Assassin flies, Moscas Cazadoras, Moscas Ladronas) [Chapter] 45.</article-title> In: <person-group><name name-style="western"><surname>Brown</surname><given-names>BV</given-names></name><name name-style="western"><surname>Borkent</surname><given-names>A</given-names></name><name name-style="western"><surname>Cumming</surname><given-names>JM</given-names></name><name name-style="western"><surname>Wood</surname><given-names>DM</given-names></name><name name-style="western"><surname>Woodley</surname><given-names>NE</given-names></name><name name-style="western"><surname>Zumbado</surname><given-names>MA</given-names></name></person-group> (<role>Eds</role>) <issue-title>Manual of Central American Diptera.</issue-title><source>Volume 1. National Research Council Research Press, Ottawa, Ontario, Canada</source>, <fpage>585</fpage>–<lpage>632</lpage>.</mixed-citation></ref></ref-list></tp:taxon-treatment>
