# Supplementary material for: ﻿A taxonomic synopsis and identification key to the genera of the Myaptex group (Diptera, Asilidae, Asilinae), with description of a remarkable new genus and three new species from the South American Chaco
Source: Zookeys. 2025 Mar 20;1232:311–41. doi: 10.3897/zookeys.1232.142494 (PMC11950825; doi:10.3897/zookeys.1232.142494)
Supplement: XML Treatment for Myaptex [file zookeys.1232.142494-treatment8.xml]

<!DOCTYPE tp:taxon-treatment
  PUBLIC "-//TaxonX//DTD Taxonomic Treatment Publishing DTD v0 20100105//EN" "tax-treatment-NSO.dtd">
<tp:taxon-treatment xmlns:tp="http://www.plazi.org/taxpub"><tp:treatment-meta><kwd-group><label>Taxon classification</label><kwd>
                <named-content content-type="kingdom">Animalia</named-content>
              </kwd><kwd>
                <named-content content-type="order">Diptera</named-content>
              </kwd><kwd>
                <named-content content-type="family">Asilidae</named-content>
              </kwd></kwd-group><mixed-citation publication-type="journal"><person-group><name><surname>Soares</surname><given-names>Matheus M. M.</given-names></name><name><surname>Camargo</surname><given-names>Alexssandro</given-names></name><name><surname>Lamas</surname><given-names>Carlos J. E.</given-names></name></person-group><article-title>﻿A taxonomic synopsis and identification key to the genera of the <italic><tp:taxon-name><tp:taxon-name-part taxon-name-part-type="genus" reg="Myaptex">Myaptex</tp:taxon-name-part></tp:taxon-name></italic> group (<tp:taxon-name><tp:taxon-name-part taxon-name-part-type="order">Diptera</tp:taxon-name-part></tp:taxon-name>, <tp:taxon-name><tp:taxon-name-part taxon-name-part-type="family">Asilidae</tp:taxon-name-part></tp:taxon-name>, <tp:taxon-name><tp:taxon-name-part taxon-name-part-type="subfamily">Asilinae</tp:taxon-name-part></tp:taxon-name>), with description of a remarkable new genus and three new species from the South American Chaco</article-title><source>Zookeys</source><day>20</day><month>03</month><year>2025</year><volume>1232</volume><fpage>311</fpage><lpage>341</lpage><pub-id pub-id-type="doi">10.3897/zookeys.1232.142494</pub-id></mixed-citation></tp:treatment-meta><tp:nomenclature><label>﻿</label><tp:taxon-name>
              <object-id xmlns:xlink="http://www.w3.org/1999/xlink" content-type="arpha" xlink:type="simple">8B2F2EFA-88E3-5167-A023-AC47CCEF9DC4</object-id>
              <tp:taxon-name-part taxon-name-part-type="genus" reg="Myaptex">Myaptex</tp:taxon-name-part>
            </tp:taxon-name><tp:taxon-authority>Hull</tp:taxon-authority><xref ref-type="fig" rid="F13">Figs 13</xref><xref ref-type="fig" rid="F14">, 14</xref><tp:nomenclature-citation-list><tp:nomenclature-citation><tp:taxon-name>
                  <tp:taxon-name-part taxon-name-part-type="genus" reg="Myaptex">Myaptex</tp:taxon-name-part>
                </tp:taxon-name><comment>Hull, 1962 (2): 508. Type species, <tp:taxon-name><tp:taxon-name-part taxon-name-part-type="genus" reg="Myaptex">Myaptex</tp:taxon-name-part><tp:taxon-name-part taxon-name-part-type="species" reg="hermanni">hermanni</tp:taxon-name-part></tp:taxon-name> Hull, 1962 (original designation). Type locality: Chile, Concepción.</comment></tp:nomenclature-citation></tp:nomenclature-citation-list></tp:nomenclature><tp:treatment-sec sec-type="remarks" id="SECID0E1TBG"><title>Remarks.</title><p><italic><tp:taxon-name><tp:taxon-name-part taxon-name-part-type="genus" reg="Myaptex">Myaptex</tp:taxon-name-part></tp:taxon-name></italic> is endemic to Chile and comprises only two species (<xref ref-type="bibr" rid="B17">Papavero 2009</xref>). The genus resembles <italic><tp:taxon-name><tp:taxon-name-part taxon-name-part-type="genus" reg="Myaptexaria">Myaptexaria</tp:taxon-name-part></tp:taxon-name></italic> by the face distinctly gibbous, scutum with conspicuous rows of acrostichal setae and anterior dorsocentral macrosetae present, but can be easily segregated by the scutellar disc only with scattered, long setae (Fig. <xref ref-type="fig" rid="F13">13B</xref>); normally two to four black apical scutellar macrosetae; male terminalia with epandria strongly inflated, their apices curved in apically (Figs <xref ref-type="fig" rid="F13">13F</xref>, <xref ref-type="fig" rid="F14">14A–D</xref>) in <italic><tp:taxon-name><tp:taxon-name-part taxon-name-part-type="genus" reg="Myaptex">Myaptex</tp:taxon-name-part></tp:taxon-name></italic> versus scutellar disc with two tufts of abundant, proclinate, long setae (Fig. <xref ref-type="fig" rid="F15">15B, C</xref>), from two to several apical scutellar macrosetae (sometimes mixed black and white) (Fig. <xref ref-type="fig" rid="F15">15C</xref>), male terminalia with epandria not inflated, their apices blunt and not curved at apex (Fig. <xref ref-type="fig" rid="F15">15F</xref>) in <italic><tp:taxon-name><tp:taxon-name-part taxon-name-part-type="genus" reg="Myaptexaria">Myaptexaria</tp:taxon-name-part></tp:taxon-name></italic>. <italic><tp:taxon-name><tp:taxon-name-part taxon-name-part-type="genus" reg="Myaptex">Myaptex</tp:taxon-name-part></tp:taxon-name></italic> is also superficially similar to <italic><tp:taxon-name><tp:taxon-name-part taxon-name-part-type="genus" reg="Cardiasilus">Cardiasilus</tp:taxon-name-part></tp:taxon-name></italic> gen. nov. (see remarks under <italic><tp:taxon-name><tp:taxon-name-part taxon-name-part-type="genus" reg="Cardiasilus">Cardiasilus</tp:taxon-name-part></tp:taxon-name></italic> gen. nov.), but the only feature they both share is the inflated male epandria (a feature that probably arose independently <italic>de novo</italic> in both genera).</p><fig id="F13" position="float" orientation="portrait"><object-id xmlns:xlink="http://www.w3.org/1999/xlink" content-type="doi" xlink:type="simple">10.3897/zookeys.1232.142494.figure13</object-id><object-id xmlns:xlink="http://www.w3.org/1999/xlink" content-type="arpha" xlink:type="simple">B80D3C8F-4358-5735-A882-1724F437C196</object-id><label>Figure 13.</label><caption><p><italic><tp:taxon-name><tp:taxon-name-part taxon-name-part-type="genus" reg="Myaptex">Myaptex</tp:taxon-name-part><tp:taxon-name-part taxon-name-part-type="species" reg="brachyptera">brachyptera</tp:taxon-name-part></tp:taxon-name></italic> (Philippi, 1865) (identified male from Chile) <bold>A, B</bold> habitus lateral and dorsal, respectively, <bold>C</bold> head and thorax, lateral view <bold>D</bold> head, anterior view <bold>E</bold> abdomen, lateroventral view <bold>F</bold> terminalia, dorsal view.</p></caption><graphic xmlns:xlink="http://www.w3.org/1999/xlink" xlink:href="zookeys-1232-311_article-142494__-g013.jpg" position="float" orientation="portrait" xlink:type="simple" id="oo_1286747.jpg"><uri content-type="original_file" xlink:type="simple">https://binary.pensoft.net/fig/1286747</uri></graphic></fig><fig id="F14" position="float" orientation="portrait"><object-id xmlns:xlink="http://www.w3.org/1999/xlink" content-type="doi" xlink:type="simple">10.3897/zookeys.1232.142494.figure14</object-id><object-id xmlns:xlink="http://www.w3.org/1999/xlink" content-type="arpha" xlink:type="simple">5ADD3423-A6DE-51F7-813E-4AF6D277CE03</object-id><label>Figure 14.</label><caption><p><italic><tp:taxon-name><tp:taxon-name-part taxon-name-part-type="genus" reg="Myaptex">Myaptex</tp:taxon-name-part><tp:taxon-name-part taxon-name-part-type="species" reg="brachyptera">brachyptera</tp:taxon-name-part></tp:taxon-name></italic> (Philippi, 1865) (identified male from Chile) <bold>A, B</bold> Terminalia in dorsal and ventral views, respectively <bold>C, D</bold> terminalia without inner appendages in dorsal and ventral views, respectively <bold>E</bold> inner appendages, lateral view <bold>F</bold> gonocoxite and gonostylus, lateral view <bold>G</bold> cercus and subepandrial sclerite, dorsal view.</p></caption><graphic xmlns:xlink="http://www.w3.org/1999/xlink" xlink:href="zookeys-1232-311_article-142494__-g014.jpg" position="float" orientation="portrait" xlink:type="simple" id="oo_1286748.jpg"><uri content-type="original_file" xlink:type="simple">https://binary.pensoft.net/fig/1286748</uri></graphic></fig><fig id="F15" position="float" orientation="portrait"><object-id xmlns:xlink="http://www.w3.org/1999/xlink" content-type="doi" xlink:type="simple">10.3897/zookeys.1232.142494.figure15</object-id><object-id xmlns:xlink="http://www.w3.org/1999/xlink" content-type="arpha" xlink:type="simple">957EF908-2087-5EA3-9955-FD2FBAE019E2</object-id><label>Figure 15.</label><caption><p><italic><tp:taxon-name><tp:taxon-name-part taxon-name-part-type="genus" reg="Myaptexaria">Myaptexaria</tp:taxon-name-part><tp:taxon-name-part taxon-name-part-type="species" reg="vexillaria">vexillaria</tp:taxon-name-part></tp:taxon-name></italic> Artigas, 1970 (male paratype) <bold>A, B</bold> habitus lateral and dorsal, respectively <bold>C</bold> head and thorax, lateral view <bold>D</bold> head, anterior view <bold>E</bold> abdomen, ventral view <bold>F</bold> terminalia, lateral view.</p></caption><graphic xmlns:xlink="http://www.w3.org/1999/xlink" xlink:href="zookeys-1232-311_article-142494__-g015.jpg" position="float" orientation="portrait" xlink:type="simple" id="oo_1286749.jpg"><uri content-type="original_file" xlink:type="simple">https://binary.pensoft.net/fig/1286749</uri></graphic></fig></tp:treatment-sec><tp:treatment-sec sec-type="distribution" id="SECID0EVZBG"><title>Distribution.</title><p>Chile.</p></tp:treatment-sec><tp:treatment-sec sec-type="material" id="SECID0E1ZBG"><title>Examined material.</title><p>Chile, Maule, Cauquenes, 25.i.1955, L.E. PENA (1 ♂, dissected <named-content xmlns:xlink="http://www.w3.org/1999/xlink" content-type="dwc:institutional_code" xlink:title="Museu de Zoologia da Universidade de São Paulo" xlink:href="http://grbio.org/institution/museu-de-zoologia-da-universidade-de-sao-paulo" xlink:type="simple">MZUSP</named-content>).</p></tp:treatment-sec><ref-list><ref id="B17"><mixed-citation xmlns:xlink="http://www.w3.org/1999/xlink" xlink:type="simple"><person-group><name name-style="western"><surname>Papavero</surname><given-names>N</given-names></name></person-group> (<year>2009</year>) <article-title>Catalogue of Neotropical <tp:taxon-name><tp:taxon-name-part taxon-name-part-type="order">Diptera</tp:taxon-name-part></tp:taxon-name>. <tp:taxon-name><tp:taxon-name-part taxon-name-part-type="family">Asilidae</tp:taxon-name-part></tp:taxon-name>.</article-title><source>Neotropical <tp:taxon-name><tp:taxon-name-part taxon-name-part-type="order">Diptera</tp:taxon-name-part></tp:taxon-name></source><volume>17</volume>: <fpage>1</fpage>–<lpage>178</lpage>.</mixed-citation></ref></ref-list></tp:taxon-treatment>
