# Supplementary material for: ﻿A taxonomic synopsis and identification key to the genera of the Myaptex group (Diptera, Asilidae, Asilinae), with description of a remarkable new genus and three new species from the South American Chaco
Source: Zookeys. 2025 Mar 20;1232:311–41. doi: 10.3897/zookeys.1232.142494 (PMC11950825; doi:10.3897/zookeys.1232.142494)
Supplement: XML Treatment for Papaverellus [file zookeys.1232.142494-treatment10.xml]

<!DOCTYPE tp:taxon-treatment
  PUBLIC "-//TaxonX//DTD Taxonomic Treatment Publishing DTD v0 20100105//EN" "tax-treatment-NSO.dtd">
<tp:taxon-treatment xmlns:tp="http://www.plazi.org/taxpub"><tp:treatment-meta><kwd-group><label>Taxon classification</label><kwd>
                <named-content content-type="kingdom">Animalia</named-content>
              </kwd><kwd>
                <named-content content-type="order">Diptera</named-content>
              </kwd><kwd>
                <named-content content-type="family">Asilidae</named-content>
              </kwd></kwd-group><mixed-citation publication-type="journal"><person-group><name><surname>Soares</surname><given-names>Matheus M. M.</given-names></name><name><surname>Camargo</surname><given-names>Alexssandro</given-names></name><name><surname>Lamas</surname><given-names>Carlos J. E.</given-names></name></person-group><article-title>﻿A taxonomic synopsis and identification key to the genera of the <italic><tp:taxon-name><tp:taxon-name-part taxon-name-part-type="genus" reg="Myaptex">Myaptex</tp:taxon-name-part></tp:taxon-name></italic> group (<tp:taxon-name><tp:taxon-name-part taxon-name-part-type="order">Diptera</tp:taxon-name-part></tp:taxon-name>, <tp:taxon-name><tp:taxon-name-part taxon-name-part-type="family">Asilidae</tp:taxon-name-part></tp:taxon-name>, <tp:taxon-name><tp:taxon-name-part taxon-name-part-type="subfamily">Asilinae</tp:taxon-name-part></tp:taxon-name>), with description of a remarkable new genus and three new species from the South American Chaco</article-title><source>Zookeys</source><day>20</day><month>03</month><year>2025</year><volume>1232</volume><fpage>311</fpage><lpage>341</lpage><pub-id pub-id-type="doi">10.3897/zookeys.1232.142494</pub-id></mixed-citation></tp:treatment-meta><tp:nomenclature><label>﻿</label><tp:taxon-name>
              <object-id xmlns:xlink="http://www.w3.org/1999/xlink" content-type="arpha" xlink:type="simple">AD9D28DB-1D4F-53C2-A892-B5168DFE56F0</object-id>
              <tp:taxon-name-part taxon-name-part-type="genus" reg="Papaverellus">Papaverellus</tp:taxon-name-part>
            </tp:taxon-name><tp:taxon-authority>Artigas &amp; Vieira</tp:taxon-authority><tp:nomenclature-citation-list><tp:nomenclature-citation><tp:taxon-name>
                  <tp:taxon-name-part taxon-name-part-type="genus" reg="Papaverellus">Papaverellus</tp:taxon-name-part>
                </tp:taxon-name><comment>Artigas &amp; Vieira, 2014: 283. Type species: <tp:taxon-name><tp:taxon-name-part taxon-name-part-type="genus" reg="Papaverellus">Papaverellus</tp:taxon-name-part><tp:taxon-name-part taxon-name-part-type="species" reg="aureocingulatus">aureocingulatus</tp:taxon-name-part></tp:taxon-name> Artigas &amp; Vieira, 2014 (original designation). Type locality: Brazil, state of Pará, Belém.</comment></tp:nomenclature-citation></tp:nomenclature-citation-list></tp:nomenclature><tp:treatment-sec sec-type="remarks" id="SECID0EBAAI"><title>Remarks.</title><p>The monotypic genus <italic><tp:taxon-name><tp:taxon-name-part taxon-name-part-type="genus" reg="Papaverellus">Papaverellus</tp:taxon-name-part></tp:taxon-name></italic> shares one similarity with <italic><tp:taxon-name><tp:taxon-name-part taxon-name-part-type="genus" reg="Cardiasilus">Cardiasilus</tp:taxon-name-part></tp:taxon-name></italic> gen. nov., the bifurcation of veins <italic>R<sub>4</sub></italic> and <italic>R<sub>5</sub></italic> before the apex of discal cell (<xref ref-type="bibr" rid="B5">Artigas and Vieira 2014</xref>: fig. 5). However, both genera can be distinguished by the abdominal sternites without macrosetae (<xref ref-type="bibr" rid="B5">Artigas and Vieira 2014</xref>: fig. 1) and epandria not inflated and flat ventrally, resembling a goat hoof (<xref ref-type="bibr" rid="B5">Artigas and Vieira 2014</xref>: fig. 1) in <italic><tp:taxon-name><tp:taxon-name-part taxon-name-part-type="genus" reg="Papaverellus">Papaverellus</tp:taxon-name-part></tp:taxon-name></italic>, whereas <italic><tp:taxon-name><tp:taxon-name-part taxon-name-part-type="genus" reg="Cardiasilus">Cardiasilus</tp:taxon-name-part></tp:taxon-name></italic> gen. nov. has the abdominal sternites with at least three pairs of macrosetae (Figs <xref ref-type="fig" rid="F2">2H</xref>, <xref ref-type="fig" rid="F6">6E</xref>, <xref ref-type="fig" rid="F9">9E</xref>) and male epandria inflated resembling the ideogram of a heart (i.e., Figs <xref ref-type="fig" rid="F2">2B, H</xref>, <xref ref-type="fig" rid="F3">3A, C</xref>).</p></tp:treatment-sec><tp:treatment-sec sec-type="distribution" id="SECID0ELCAI"><title>Distribution.</title><p>Brazil (states of Pará and Piauí).</p></tp:treatment-sec><tp:treatment-sec><!--Section generated to contain objects referenced in tp:taxon-treatment.--><fig id="F2" position="float" orientation="portrait"><object-id xmlns:xlink="http://www.w3.org/1999/xlink" content-type="doi" xlink:type="simple">10.3897/zookeys.1232.142494.figure2</object-id><object-id xmlns:xlink="http://www.w3.org/1999/xlink" content-type="arpha" xlink:type="simple">6D757D7A-B81D-5396-80E6-6CA382B23FA8</object-id><label>Figure 2.</label><caption><p><italic><tp:taxon-name><tp:taxon-name-part taxon-name-part-type="genus" reg="Cardiasilus">Cardiasilus</tp:taxon-name-part><tp:taxon-name-part taxon-name-part-type="species" reg="aysu">aysu</tp:taxon-name-part></tp:taxon-name></italic> sp. nov. (male holotype) <bold>A, B</bold> habitus lateral and dorsal, respectively <bold>C</bold> head and thorax, lateral view <bold>D</bold> head, anterior view <bold>E, F</bold> antenna, lateral and dorsal views, respectively <bold>G</bold> wing <bold>H</bold> abdomen, ventral view. Abbreviations: <italic>d</italic> = discal cell; <italic>m3</italic> = third medial cell; <italic>r1</italic> = first radial cell; <italic>r2+3</italic> = second + third radial cell; <italic>R2+3</italic> = second branch of radius; <italic>R4</italic> = upper branch of third branch of radius; <italic>R5</italic> = lower branch of third branch of radius.</p></caption><graphic xmlns:xlink="http://www.w3.org/1999/xlink" xlink:href="zookeys-1232-311_article-142494__-g002.jpg" position="float" orientation="portrait" xlink:type="simple" id="oo_1286736.jpg"><uri content-type="original_file" xlink:type="simple">https://binary.pensoft.net/fig/1286736</uri></graphic></fig><fig id="F6" position="float" orientation="portrait"><object-id xmlns:xlink="http://www.w3.org/1999/xlink" content-type="doi" xlink:type="simple">10.3897/zookeys.1232.142494.figure6</object-id><object-id xmlns:xlink="http://www.w3.org/1999/xlink" content-type="arpha" xlink:type="simple">4F939530-A7EB-53BF-9F1D-40B1B58B866A</object-id><label>Figure 6.</label><caption><p><italic><tp:taxon-name><tp:taxon-name-part taxon-name-part-type="genus" reg="Cardiasilus">Cardiasilus</tp:taxon-name-part><tp:taxon-name-part taxon-name-part-type="species" reg="dangeloi">dangeloi</tp:taxon-name-part></tp:taxon-name></italic> sp. nov. (male holotype, before dissection) <bold>A, B</bold> habitus lateral and dorsal, respectively <bold>C</bold> head, anterior view <bold>D</bold> head and thorax, lateral view <bold>E</bold> abdomen, ventral view <bold>F</bold> wing.</p></caption><graphic xmlns:xlink="http://www.w3.org/1999/xlink" xlink:href="zookeys-1232-311_article-142494__-g006.jpg" position="float" orientation="portrait" xlink:type="simple" id="oo_1286740.jpg"><uri content-type="original_file" xlink:type="simple">https://binary.pensoft.net/fig/1286740</uri></graphic></fig><fig id="F9" position="float" orientation="portrait"><object-id xmlns:xlink="http://www.w3.org/1999/xlink" content-type="doi" xlink:type="simple">10.3897/zookeys.1232.142494.figure9</object-id><object-id xmlns:xlink="http://www.w3.org/1999/xlink" content-type="arpha" xlink:type="simple">7FF862B3-0E34-5DDE-B1C2-EB95E329AF36</object-id><label>Figure 9.</label><caption><p><italic><tp:taxon-name><tp:taxon-name-part taxon-name-part-type="genus" reg="Cardiasilus">Cardiasilus</tp:taxon-name-part><tp:taxon-name-part taxon-name-part-type="species" reg="ruda">ruda</tp:taxon-name-part></tp:taxon-name></italic> sp. nov. (male holotype, before dissection) <bold>A, B</bold> habitus lateral and dorsal, respectively <bold>C</bold> head, anterior view <bold>D</bold> head and thorax, lateral view <bold>E</bold> abdomen, ventral view <bold>F</bold> wing.</p></caption><graphic xmlns:xlink="http://www.w3.org/1999/xlink" xlink:href="zookeys-1232-311_article-142494__-g009.jpg" position="float" orientation="portrait" xlink:type="simple" id="oo_1286743.jpg"><uri content-type="original_file" xlink:type="simple">https://binary.pensoft.net/fig/1286743</uri></graphic></fig><fig id="F3" position="float" orientation="portrait"><object-id xmlns:xlink="http://www.w3.org/1999/xlink" content-type="doi" xlink:type="simple">10.3897/zookeys.1232.142494.figure3</object-id><object-id xmlns:xlink="http://www.w3.org/1999/xlink" content-type="arpha" xlink:type="simple">446AC9E5-E159-5984-9DFF-A44FF6116E88</object-id><label>Figure 3.</label><caption><p><italic><tp:taxon-name><tp:taxon-name-part taxon-name-part-type="genus" reg="Cardiasilus">Cardiasilus</tp:taxon-name-part><tp:taxon-name-part taxon-name-part-type="species" reg="aysu">aysu</tp:taxon-name-part></tp:taxon-name></italic> sp. nov. (<bold>A–C</bold> male holotype <bold>D–I</bold> male paratype) <bold>A–C</bold> terminalia in dorsal, lateral, and ventral views, respectively <bold>D</bold> tergite 8 <bold>E</bold> sternite 8 <bold>F, G</bold> dissected terminalia in dorsal and ventral views, respectively <bold>H, I</bold> dissected terminalia without inner appendages in dorsal and ventral views, respectively. Abbreviations: cerc = cercus; epand = epandrium; goncx = gonocoxite; sbepand scl = subepandrial sclerite; st 8 = sternite 8; vp epand = ventral process of epandrium.</p></caption><graphic xmlns:xlink="http://www.w3.org/1999/xlink" xlink:href="zookeys-1232-311_article-142494__-g003.jpg" position="float" orientation="portrait" xlink:type="simple" id="oo_1286737.jpg"><uri content-type="original_file" xlink:type="simple">https://binary.pensoft.net/fig/1286737</uri></graphic></fig></tp:treatment-sec><ref-list><ref id="B5"><mixed-citation xmlns:xlink="http://www.w3.org/1999/xlink" xlink:type="simple"><person-group><name name-style="western"><surname>Artigas</surname><given-names>JN</given-names></name><name name-style="western"><surname>Vieira</surname><given-names>R</given-names></name></person-group> (<year>2014</year>) <article-title>New genus and species of Neotropical robber flies (<tp:taxon-name><tp:taxon-name-part taxon-name-part-type="order">Diptera</tp:taxon-name-part></tp:taxon-name>, <tp:taxon-name><tp:taxon-name-part taxon-name-part-type="family">Asilidae</tp:taxon-name-part></tp:taxon-name>, <tp:taxon-name><tp:taxon-name-part taxon-name-part-type="subfamily">Asilinae</tp:taxon-name-part></tp:taxon-name>).</article-title><source>Zootaxa</source><volume>3774</volume>(<issue>3</issue>): <fpage>282</fpage>–<lpage>288</lpage>. <ext-link xlink:href="10.11646/zootaxa.3774.3.5" ext-link-type="doi" xlink:type="simple">https://doi.org/10.11646/zootaxa.3774.3.5</ext-link></mixed-citation></ref></ref-list></tp:taxon-treatment>
