# Supplementary material for: ﻿A taxonomic synopsis and identification key to the genera of the Myaptex group (Diptera, Asilidae, Asilinae), with description of a remarkable new genus and three new species from the South American Chaco
Source: Zookeys. 2025 Mar 20;1232:311–41. doi: 10.3897/zookeys.1232.142494 (PMC11950825; doi:10.3897/zookeys.1232.142494)
Supplement: XML Treatment for Rhadinosoma [file zookeys.1232.142494-treatment11.xml]

<!DOCTYPE tp:taxon-treatment
  PUBLIC "-//TaxonX//DTD Taxonomic Treatment Publishing DTD v0 20100105//EN" "tax-treatment-NSO.dtd">
<tp:taxon-treatment xmlns:tp="http://www.plazi.org/taxpub"><tp:treatment-meta><kwd-group><label>Taxon classification</label><kwd>
                <named-content content-type="kingdom">Animalia</named-content>
              </kwd><kwd>
                <named-content content-type="order">Diptera</named-content>
              </kwd><kwd>
                <named-content content-type="family">Asilidae</named-content>
              </kwd></kwd-group><mixed-citation publication-type="journal"><person-group><name><surname>Soares</surname><given-names>Matheus M. M.</given-names></name><name><surname>Camargo</surname><given-names>Alexssandro</given-names></name><name><surname>Lamas</surname><given-names>Carlos J. E.</given-names></name></person-group><article-title>﻿A taxonomic synopsis and identification key to the genera of the <italic><tp:taxon-name><tp:taxon-name-part taxon-name-part-type="genus" reg="Myaptex">Myaptex</tp:taxon-name-part></tp:taxon-name></italic> group (<tp:taxon-name><tp:taxon-name-part taxon-name-part-type="order">Diptera</tp:taxon-name-part></tp:taxon-name>, <tp:taxon-name><tp:taxon-name-part taxon-name-part-type="family">Asilidae</tp:taxon-name-part></tp:taxon-name>, <tp:taxon-name><tp:taxon-name-part taxon-name-part-type="subfamily">Asilinae</tp:taxon-name-part></tp:taxon-name>), with description of a remarkable new genus and three new species from the South American Chaco</article-title><source>Zookeys</source><day>20</day><month>03</month><year>2025</year><volume>1232</volume><fpage>311</fpage><lpage>341</lpage><pub-id pub-id-type="doi">10.3897/zookeys.1232.142494</pub-id></mixed-citation></tp:treatment-meta><tp:nomenclature><label>﻿</label><tp:taxon-name>
              <object-id xmlns:xlink="http://www.w3.org/1999/xlink" content-type="arpha" xlink:type="simple">15F0D43E-D5B6-57A1-8357-3C95E64646FA</object-id>
              <tp:taxon-name-part taxon-name-part-type="genus" reg="Rhadinosoma">Rhadinosoma</tp:taxon-name-part>
            </tp:taxon-name><tp:taxon-authority>Artigas</tp:taxon-authority><xref ref-type="fig" rid="F16">Fig. 16</xref><tp:nomenclature-citation-list><tp:nomenclature-citation><tp:taxon-name>
                  <tp:taxon-name-part taxon-name-part-type="genus" reg="Rhadinosoma">Rhadinosoma</tp:taxon-name-part>
                </tp:taxon-name><comment>Artigas, 1970: 346. Type species: <tp:taxon-name><tp:taxon-name-part taxon-name-part-type="genus" reg="Rhadinosoma">Rhadinosoma</tp:taxon-name-part><tp:taxon-name-part taxon-name-part-type="species" reg="calderense">calderense</tp:taxon-name-part></tp:taxon-name> Artigas, 1970 (original designation). Type locality: Chile, Atacama.</comment></tp:nomenclature-citation></tp:nomenclature-citation-list></tp:nomenclature><tp:treatment-sec sec-type="remarks" id="SECID0EKEAI"><title>Remarks.</title><p>The monotypic genus <italic><tp:taxon-name><tp:taxon-name-part taxon-name-part-type="genus" reg="Rhadinosoma">Rhadinosoma</tp:taxon-name-part></tp:taxon-name></italic> is also known to occur only in Chile. It can be easily segregated from the other genera of the <italic><tp:taxon-name><tp:taxon-name-part taxon-name-part-type="genus" reg="Myaptex">Myaptex</tp:taxon-name-part></tp:taxon-name></italic> group by the characteristics presented in the key above, mainly the mystax composed of few sparse macrosetae (Fig. <xref ref-type="fig" rid="F16">16C, D</xref>) and the vein <italic>R<sub>4</sub></italic> ending at wing apex (Fig. <xref ref-type="fig" rid="F16">16B</xref>).</p><fig id="F16" position="float" orientation="portrait"><object-id xmlns:xlink="http://www.w3.org/1999/xlink" content-type="doi" xlink:type="simple">10.3897/zookeys.1232.142494.figure16</object-id><object-id xmlns:xlink="http://www.w3.org/1999/xlink" content-type="arpha" xlink:type="simple">71FCBF11-AD0A-5BD4-BCD5-8C082FCC85AB</object-id><label>Figure 16.</label><caption><p><italic><tp:taxon-name><tp:taxon-name-part taxon-name-part-type="genus" reg="Rhadinosoma">Rhadinosoma</tp:taxon-name-part></tp:taxon-name></italic> sp. (female from Chile) <bold>A, B</bold> habitus lateral and dorsal, respectively <bold>C</bold> head, anterior view <bold>D</bold> head and thorax, lateral view <bold>E</bold> abdomen, ventral view. Photographs provided by Denise Montelongo (<named-content xmlns:xlink="http://www.w3.org/1999/xlink" content-type="dwc:institutional_code" xlink:title="California Academy of Sciences" xlink:href="http://grbio.org/institution/california-academy-sciences" xlink:type="simple">CAS</named-content>).</p></caption><graphic xmlns:xlink="http://www.w3.org/1999/xlink" xlink:href="zookeys-1232-311_article-142494__-g016.jpg" position="float" orientation="portrait" xlink:type="simple" id="oo_1286750.jpg"><uri content-type="original_file" xlink:type="simple">https://binary.pensoft.net/fig/1286750</uri></graphic></fig></tp:treatment-sec><tp:treatment-sec sec-type="distribution" id="SECID0ELGAI"><title>Distribution.</title><p>Chile.</p></tp:treatment-sec><tp:treatment-sec sec-type="material" id="SECID0EQGAI"><title>Examined material</title><p>(based on photographs). Chile, Atacama, Prov. 70 km. S. Copiapo, X–5–1966, E.I. Schlinger, M.E. Irwin, dune Assoc. (1 ♀, <named-content xmlns:xlink="http://www.w3.org/1999/xlink" content-type="dwc:institutional_code" xlink:title="California Academy of Sciences" xlink:href="http://grbio.org/institution/california-academy-sciences" xlink:type="simple">CAS</named-content>).</p></tp:treatment-sec></tp:taxon-treatment>
