# Supplementary material for: ﻿A taxonomic synopsis and identification key to the genera of the Myaptex group (Diptera, Asilidae, Asilinae), with description of a remarkable new genus and three new species from the South American Chaco
Source: Zookeys. 2025 Mar 20;1232:311–41. doi: 10.3897/zookeys.1232.142494 (PMC11950825; doi:10.3897/zookeys.1232.142494)
Supplement: XML Treatment for Wilcoxius [file zookeys.1232.142494-treatment13.xml]

<!DOCTYPE tp:taxon-treatment
  PUBLIC "-//TaxonX//DTD Taxonomic Treatment Publishing DTD v0 20100105//EN" "tax-treatment-NSO.dtd">
<tp:taxon-treatment xmlns:tp="http://www.plazi.org/taxpub"><tp:treatment-meta><kwd-group><label>Taxon classification</label><kwd>
                <named-content content-type="kingdom">Animalia</named-content>
              </kwd><kwd>
                <named-content content-type="order">Diptera</named-content>
              </kwd><kwd>
                <named-content content-type="family">Asilidae</named-content>
              </kwd></kwd-group><mixed-citation publication-type="journal"><person-group><name><surname>Soares</surname><given-names>Matheus M. M.</given-names></name><name><surname>Camargo</surname><given-names>Alexssandro</given-names></name><name><surname>Lamas</surname><given-names>Carlos J. E.</given-names></name></person-group><article-title>﻿A taxonomic synopsis and identification key to the genera of the <italic><tp:taxon-name><tp:taxon-name-part taxon-name-part-type="genus" reg="Myaptex">Myaptex</tp:taxon-name-part></tp:taxon-name></italic> group (<tp:taxon-name><tp:taxon-name-part taxon-name-part-type="order">Diptera</tp:taxon-name-part></tp:taxon-name>, <tp:taxon-name><tp:taxon-name-part taxon-name-part-type="family">Asilidae</tp:taxon-name-part></tp:taxon-name>, <tp:taxon-name><tp:taxon-name-part taxon-name-part-type="subfamily">Asilinae</tp:taxon-name-part></tp:taxon-name>), with description of a remarkable new genus and three new species from the South American Chaco</article-title><source>Zookeys</source><day>20</day><month>03</month><year>2025</year><volume>1232</volume><fpage>311</fpage><lpage>341</lpage><pub-id pub-id-type="doi">10.3897/zookeys.1232.142494</pub-id></mixed-citation></tp:treatment-meta><tp:nomenclature><label>﻿</label><tp:taxon-name>
              <object-id xmlns:xlink="http://www.w3.org/1999/xlink" content-type="arpha" xlink:type="simple">64E40018-8B2A-5A89-BBE8-41C1F18DFBFE</object-id>
              <tp:taxon-name-part taxon-name-part-type="genus" reg="Wilcoxius">Wilcoxius</tp:taxon-name-part>
            </tp:taxon-name><tp:taxon-authority>Martin</tp:taxon-authority><xref ref-type="fig" rid="F18">Fig. 18</xref><tp:nomenclature-citation-list><tp:nomenclature-citation><tp:taxon-name>
                  <tp:taxon-name-part taxon-name-part-type="genus" reg="Wilcoxius">Wilcoxius</tp:taxon-name-part>
                </tp:taxon-name><comment>Martin, 1975: 71. Type species: <tp:taxon-name><tp:taxon-name-part taxon-name-part-type="genus" reg="Wilcoxius">Wilcoxius</tp:taxon-name-part><tp:taxon-name-part taxon-name-part-type="species" reg="truncus">truncus</tp:taxon-name-part></tp:taxon-name> Martin, 1975 (original designation). Type locality: Mexico, Veracruz.</comment></tp:nomenclature-citation></tp:nomenclature-citation-list></tp:nomenclature><tp:treatment-sec sec-type="remarks" id="SECID0EVNAI"><title>Remarks.</title><p>According to <xref ref-type="bibr" rid="B11">Fisher (2009)</xref> the genus <italic><tp:taxon-name><tp:taxon-name-part taxon-name-part-type="genus" reg="Wilcoxius">Wilcoxius</tp:taxon-name-part></tp:taxon-name></italic> is similar to <italic><tp:taxon-name><tp:taxon-name-part taxon-name-part-type="genus" reg="Martintella">Martintella</tp:taxon-name-part></tp:taxon-name></italic> (see remarks under <italic><tp:taxon-name><tp:taxon-name-part taxon-name-part-type="genus" reg="Martintella">Martintella</tp:taxon-name-part></tp:taxon-name></italic>), but both genera can be promptly distinguished by frons with parallel slopes (Fig. <xref ref-type="fig" rid="F18">18D</xref>), mystax restricted to the lower 1/2 of face and composed of sparse setae (Fig. <xref ref-type="fig" rid="F18">18C, D</xref>), abdominal sternites with macrosetae (Fig. <xref ref-type="fig" rid="F18">18E</xref>) and phallus exposed (Fig. <xref ref-type="fig" rid="F18">18F</xref>) versus frons with convergent slopes (Fig. <xref ref-type="fig" rid="F12">12A</xref>), mystax occupying 2/3 of face and restricted to the middle of face, resembling a mohawk (Fig. <xref ref-type="fig" rid="F12">12A, B</xref>), abdominal sternites without macrosetae (<xref ref-type="bibr" rid="B24">Vieira et al. 2014</xref>: figs 1, 17, 29) and phallus concealed (<xref ref-type="bibr" rid="B24">Vieira et al. 2014</xref>: figs 1, 17, 29) in <italic><tp:taxon-name><tp:taxon-name-part taxon-name-part-type="genus" reg="Martintella">Martintella</tp:taxon-name-part></tp:taxon-name></italic>.</p><fig id="F18" position="float" orientation="portrait"><object-id xmlns:xlink="http://www.w3.org/1999/xlink" content-type="doi" xlink:type="simple">10.3897/zookeys.1232.142494.figure18</object-id><object-id xmlns:xlink="http://www.w3.org/1999/xlink" content-type="arpha" xlink:type="simple">129CC592-5FD8-55A6-8BC7-C5C13578D437</object-id><label>Figure 18.</label><caption><p><italic><tp:taxon-name><tp:taxon-name-part taxon-name-part-type="genus" reg="Wilcoxius">Wilcoxius</tp:taxon-name-part><tp:taxon-name-part taxon-name-part-type="species" reg="truncus">truncus</tp:taxon-name-part></tp:taxon-name></italic> (Martin, 1975) (male holotype) <bold>A, B</bold> habitus lateral and dorsal, respectively <bold>C</bold> head and thorax, lateral view <bold>D</bold> head, anterior view <bold>E</bold> abdomen, lateroventral view <bold>F</bold> terminalia, lateral view.</p></caption><graphic xmlns:xlink="http://www.w3.org/1999/xlink" xlink:href="zookeys-1232-311_article-142494__-g018.jpg" position="float" orientation="portrait" xlink:type="simple" id="oo_1286752.jpg"><uri content-type="original_file" xlink:type="simple">https://binary.pensoft.net/fig/1286752</uri></graphic></fig></tp:treatment-sec><tp:treatment-sec sec-type="distribution" id="SECID0E4QAI"><title>Distribution.</title><p>Cuba, Dominican Republic, El Salvador, Guatemala, Honduras, Mexico, and Nicaragua.</p></tp:treatment-sec><tp:treatment-sec sec-type="material" id="SECID0ECRAI"><title>Examined material.</title><p>Mexico, 40 mi E, Tehuantepec, Oax. 3.viii.1967, Altitude 500ft., RH &amp; EM Painter collectors, PARATYPE, <tp:taxon-name><tp:taxon-name-part taxon-name-part-type="genus" reg="Wilcoxius">Wilcoxius</tp:taxon-name-part><tp:taxon-name-part taxon-name-part-type="species" reg="truncus">truncus</tp:taxon-name-part></tp:taxon-name>, Chas. H. Martin (1 ♂, <named-content xmlns:xlink="http://www.w3.org/1999/xlink" content-type="dwc:institutional_code" xlink:title="Museu de Zoologia da Universidade de São Paulo" xlink:href="http://grbio.org/institution/museu-de-zoologia-da-universidade-de-sao-paulo" xlink:type="simple">MZUSP</named-content>).</p><fig id="F19" position="float" orientation="portrait"><object-id xmlns:xlink="http://www.w3.org/1999/xlink" content-type="doi" xlink:type="simple">10.3897/zookeys.1232.142494.figure19</object-id><object-id xmlns:xlink="http://www.w3.org/1999/xlink" content-type="arpha" xlink:type="simple">4B592D6A-408B-5812-9CEC-C09FCF75D618</object-id><label>Figure 19.</label><caption><p>Known geographical distribution of <italic><tp:taxon-name><tp:taxon-name-part taxon-name-part-type="genus" reg="Cardiasilus">Cardiasilus</tp:taxon-name-part></tp:taxon-name></italic> gen. nov. species.</p></caption><graphic xmlns:xlink="http://www.w3.org/1999/xlink" xlink:href="zookeys-1232-311_article-142494__-g019.jpg" position="float" orientation="portrait" xlink:type="simple" id="oo_1286753.jpg"><uri content-type="original_file" xlink:type="simple">https://binary.pensoft.net/fig/1286753</uri></graphic></fig><fig id="F20" position="float" orientation="portrait"><object-id xmlns:xlink="http://www.w3.org/1999/xlink" content-type="doi" xlink:type="simple">10.3897/zookeys.1232.142494.figure20</object-id><object-id xmlns:xlink="http://www.w3.org/1999/xlink" content-type="arpha" xlink:type="simple">A0FE0920-A980-551F-AB83-A0AEE6708437</object-id><label>Figure 20.</label><caption><p>Illustration of <italic><tp:taxon-name><tp:taxon-name-part taxon-name-part-type="genus" reg="Cardiasilus">Cardiasilus</tp:taxon-name-part><tp:taxon-name-part taxon-name-part-type="species" reg="dangeloi">dangeloi</tp:taxon-name-part></tp:taxon-name></italic> gen. nov. et sp. nov.</p></caption><graphic xmlns:xlink="http://www.w3.org/1999/xlink" xlink:href="zookeys-1232-311_article-142494__-g020.jpg" position="float" orientation="portrait" xlink:type="simple" id="oo_1286754.jpg"><uri content-type="original_file" xlink:type="simple">https://binary.pensoft.net/fig/1286754</uri></graphic></fig></tp:treatment-sec><tp:treatment-sec><!--Section generated to contain objects referenced in tp:taxon-treatment.--><fig id="F12" position="float" orientation="portrait"><object-id xmlns:xlink="http://www.w3.org/1999/xlink" content-type="doi" xlink:type="simple">10.3897/zookeys.1232.142494.figure12</object-id><object-id xmlns:xlink="http://www.w3.org/1999/xlink" content-type="arpha" xlink:type="simple">A1A0ED80-D280-5F76-B617-C82949506C7C</object-id><label>Figure 12.</label><caption><p><italic><tp:taxon-name><tp:taxon-name-part taxon-name-part-type="genus" reg="Martintella">Martintella</tp:taxon-name-part></tp:taxon-name></italic> sp. (male from Mexico) <bold>A, B</bold> Head in anterior and lateral views, respectively. Photographs provided by Frida Bello (INECOL).</p></caption><graphic xmlns:xlink="http://www.w3.org/1999/xlink" xlink:href="zookeys-1232-311_article-142494__-g012.jpg" position="float" orientation="portrait" xlink:type="simple" id="oo_1286746.jpg"><uri content-type="original_file" xlink:type="simple">https://binary.pensoft.net/fig/1286746</uri></graphic></fig></tp:treatment-sec><ref-list><ref id="B11"><mixed-citation xmlns:xlink="http://www.w3.org/1999/xlink" xlink:type="simple"><person-group><name name-style="western"><surname>Fisher</surname><given-names>E</given-names></name></person-group> (<year>2009</year>) <article-title><tp:taxon-name><tp:taxon-name-part taxon-name-part-type="family">Asilidae</tp:taxon-name-part></tp:taxon-name> (Robber flies, Assassin flies, Moscas Cazadoras, Moscas Ladronas) [Chapter] 45.</article-title> In: <person-group><name name-style="western"><surname>Brown</surname><given-names>BV</given-names></name><name name-style="western"><surname>Borkent</surname><given-names>A</given-names></name><name name-style="western"><surname>Cumming</surname><given-names>JM</given-names></name><name name-style="western"><surname>Wood</surname><given-names>DM</given-names></name><name name-style="western"><surname>Woodley</surname><given-names>NE</given-names></name><name name-style="western"><surname>Zumbado</surname><given-names>MA</given-names></name></person-group> (<role>Eds</role>) <issue-title>Manual of Central American Diptera.</issue-title><source>Volume 1. National Research Council Research Press, Ottawa, Ontario, Canada</source>, <fpage>585</fpage>–<lpage>632</lpage>.</mixed-citation></ref><ref id="B24"><mixed-citation xmlns:xlink="http://www.w3.org/1999/xlink" xlink:type="simple"><person-group><name name-style="western"><surname>Vieira</surname><given-names>R</given-names></name><name name-style="western"><surname>Rafael</surname><given-names>JA</given-names></name><name name-style="western"><surname>Fisher</surname><given-names>EM</given-names></name></person-group> (<year>2014</year>) <article-title>Two new species of <italic><tp:taxon-name><tp:taxon-name-part taxon-name-part-type="genus">Martintella</tp:taxon-name-part></tp:taxon-name></italic> Artigas, 1996 (<tp:taxon-name><tp:taxon-name-part taxon-name-part-type="order">Diptera</tp:taxon-name-part></tp:taxon-name>, <tp:taxon-name><tp:taxon-name-part taxon-name-part-type="family">Asilidae</tp:taxon-name-part></tp:taxon-name>, <tp:taxon-name><tp:taxon-name-part taxon-name-part-type="subfamily">Asilinae</tp:taxon-name-part></tp:taxon-name>) from Costa Rica.</article-title><source>Zootaxa</source><volume>3878</volume>(<issue>5</issue>): <fpage>451</fpage>–<lpage>461</lpage>. <ext-link xlink:href="10.11646/zootaxa.3878.5.3" ext-link-type="doi" xlink:type="simple">https://doi.org/10.11646/zootaxa.3878.5.3</ext-link></mixed-citation></ref></ref-list></tp:taxon-treatment>
